# Supplementary material for: Common variation at 16p11.2 is associated with glycosuria in pregnancy: findings from a genome-wide association study in European women
Source: Hum Mol Genet. 2020 Mar 30;29(12):2098–106. doi: 10.1093/hmg/ddaa054 (PMC7390941; doi:10.1093/hmg/ddaa054)
Supplement: Supplementary_tables_ddaa054 [file supplementary_tables_ddaa054.xlsx]

## Sheet: Supplementary Table 1
rsID	chr	position	EA	NEA	EAF	P	B	SE	OR	CI_lower	CI_upper	info
rs13337037	16	31478711	A	G	0.284238	1.97e-13	0.359434	0.0485511	1.42193	1.29523	1.56103	0.995066
rs11374860	16	31475477	TG	T	0.277949	3.14e-13	0.36252	0.0493734	1.41524	1.28842	1.55454	0.976854
rs9926717	16	31471378	G	A	0.287201	5.44e-13	0.352985	0.0485949	1.41036	1.28491	1.54807	0.98792
rs7188278	16	31482749	T	C	0.287276	5.92e-13	0.350759	0.0483632	1.41176	1.2862	1.54957	0.99677
rs9934336	16	31495873	A	G	0.286195	7.35e-13	0.349057	0.0483237	1.41102	1.28541	1.5489	1
rs11865835	16	31509816	C	T	0.287465	7.55e-13	0.350231	0.0485164	1.40788	1.28265	1.54533	0.991957
rs11150626	16	31491982	C	T	0.286564	7.66e-13	0.349345	0.0484027	1.40951	1.28407	1.54722	0.996812
rs13143	16	31489033	T	C	0.286508	8.14e-13	0.348988	0.0484109	1.40896	1.28355	1.54662	0.996902
rs34081766	16	31489741	A	C	0.286511	8.24e-13	0.348899	0.0484091	1.40888	1.28348	1.54653	0.997015
rs3934739	16	31513086	T	C	0.285346	8.27e-13	0.349959	0.0485561	1.40823	1.28277	1.54597	0.994441
rs6565236	16	31517648	T	A	0.286022	1.06e-12	0.348919	0.0486479	1.40455	1.27945	1.54187	0.988779
rs6565235	16	31516513	T	C	0.286491	1.08e-12	0.34862	0.0486268	1.40436	1.27933	1.54162	0.990393
rs8062314	16	31516690	A	C	0.286512	1.15e-12	0.348311	0.0486361	1.40375	1.27877	1.54095	0.989919
rs74972074	16	31436878	G	T	0.332951	4.71e-11	0.31155	0.0471447	1.35604	1.23871	1.48449	0.980199
rs112890555	16	31437041	C	T	0.332956	4.71e-11	0.311551	0.0471452	1.35603	1.2387	1.48448	0.98015
rs1799756	16	31439969	T	TAA	0.330521	5.51e-11	0.311908	0.0473638	1.35383	1.23652	1.48227	0.972622
rs72789325	16	31441194	G	A	0.332838	5.54e-11	0.310488	0.0471578	1.35447	1.23725	1.48278	0.978844
rs72789324	16	31440432	C	G	0.332733	5.89e-11	0.310025	0.0471528	1.35401	1.23683	1.48229	0.979201
rs72789337	16	31460937	A	G	0.285018	7.97e-11	0.319164	0.0487413	1.36631	1.24424	1.50036	0.981615
rs113634117	16	31453496	G	A	0.284347	1.03e-10	0.316197	0.0485797	1.36566	1.24358	1.49973	0.990137
rs28641848	16	31455117	T	C	0.285637	1.06e-10	0.315943	0.0485741	1.36448	1.24262	1.49829	0.989903
rs6565231	16	31449103	G	T	0.28625	1.2e-10	0.314409	0.048481	1.36386	1.24211	1.49753	0.994174
rs9934108	16	31462024	G	A	0.305163	1.54e-10	0.309003	0.0479849	1.35208	1.23303	1.48263	0.978765
rs59381569	16	31400352	T	C	0.364969	2.19e-10	0.296066	0.0465382	1.33321	1.21945	1.45757	0.987841
rs8055861	16	31399901	G	C	0.369325	2.46e-10	0.294519	0.0464362	1.33132	1.21791	1.45529	0.985237
rs8052139	16	31386862	A	C	0.359681	3.05e-10	0.293497	0.0464919	1.33207	1.21817	1.45662	1
rs58724472	16	31389954	T	C	0.364901	3.77e-10	0.29165	0.0464555	1.32889	1.21549	1.45287	0.992917
rs9930811	16	31400360	G	A	0.368026	4.36e-10	0.290998	0.046529	1.32609	1.21306	1.44966	0.985287
rs28677987	16	31397942	T	C	0.367413	4.58e-10	0.290521	0.0465093	1.32579	1.21275	1.44936	0.987088
rs56191046	16	31414257	G	A	0.358832	5.09e-10	0.290368	0.0465806	1.32744	1.21388	1.45163	0.991737
rs11150621	16	31406756	T	C	0.358943	6.04e-10	0.289253	0.0466039	1.32572	1.21231	1.44975	0.990162
rs11859569	16	31465083	T	A	0.309564	6.49e-10	0.297079	0.0478078	1.33745	1.21995	1.46627	0.978739
rs1140195	16	31394179	G	A	0.368681	6.89e-10	0.285253	0.0461402	1.32465	1.21176	1.44805	1
rs11574647	16	31394722	T	C	0.36892	7.18e-10	0.286208	0.0463449	1.32247	1.20977	1.44567	0.992198
rs7188682	16	31414005	C	A	0.360805	7.41e-10	0.287188	0.0465194	1.32373	1.21056	1.44747	0.993628
rs56792493	16	31417032	T	C	0.369895	7.66e-10	0.287181	0.0465759	1.32017	1.20769	1.44311	0.979006
rs3892327	16	31412253	C	T	0.36041	8.2e-10	0.286282	0.0464935	1.32309	1.20996	1.4468	0.995999
rs7199585	16	31395578	C	T	0.36904	8.37e-10	0.285416	0.0464	1.32057	1.20803	1.4436	0.990168
rs8050328	16	31404467	G	T	0.367728	9.07e-10	0.286521	0.0466655	1.31822	1.20581	1.4411	0.97545
rs11863026	16	31416526	T	C	0.379989	9.95e-10	0.282492	0.0461541	1.31746	1.2056	1.43969	0.991698
rs4889656	16	31432148	C	G	0.419522	1.13e-09	-0.280565	0.046079	0.763846	0.699602	0.83399	0.958739
rs112895789	16	31405463	G	A	0.355429	1.47e-09	0.285817	0.047119	1.31431	1.20165	1.43753	0.967987
rs77189101	16	31405217	T	C	0.361377	1.48e-09	0.282514	0.0465945	1.3166	1.20404	1.43968	0.98689
rs4889544	16	31423820	C	T	0.398703	2.28e-09	-0.273335	0.0457011	0.763289	0.698821	0.833706	0.994271
rs9936992	16	31410111	G	A	0.36424	2.31e-09	0.278669	0.0465269	1.31155	1.19953	1.43402	0.990205
rs11640184	16	31421437	C	T	0.39863	3.04e-09	-0.271317	0.0457191	0.764957	0.700343	0.835533	0.993474
rs11865672	16	31420430	G	A	0.398619	3.11e-09	-0.271214	0.045729	0.765129	0.7005	0.835721	0.99308
rs4889654	16	31420134	A	G	0.398614	3.12e-09	-0.271192	0.0457319	0.765171	0.700538	0.835768	0.992972
rs11640148	16	31421417	C	T	0.396731	3.18e-09	-0.271164	0.0457443	0.765092	0.700435	0.835717	0.991465
rs4889655	16	31421209	C	T	0.398395	3.27e-09	-0.270853	0.0457338	0.765433	0.700774	0.836058	0.993245
rs2070896	16	31384554	C	T	0.389841	4.31e-09	0.280924	0.0477652	1.28981	1.18056	1.40917	0.922372
rs8056122	16	31427678	T	C	0.419627	4.72e-09	-0.264676	0.045197	0.767543	0.702984	0.83803	1
rs11865771	16	31420635	C	A	0.408304	6.74e-09	-0.267987	0.0461965	0.772413	0.7073	0.84352	0.967008
rs72790527	16	31522649	T	G	0.169693	1.85e-08	0.343762	0.0602234	1.35501	1.2135	1.51302	0.898375
rs10991823	9	93957251	T	C	0.103641	4.02e-08	0.3824	0.0681291	1.46864	1.28677	1.67622	0.995185
Supplementary Table 1. SNPs reaching genome-wide significance (P < 5 x 10-8) for self-reported glycosuria in ALSPAC mothers
Results are ordered by P value. rsID: reported rsID; chr: chromosome; position: base position n; EA: effect allele; NEA: non-effect allele/other allele; EAF: effect allele frequency; P: reported p value for EA; B: effect estimate; SE: standard error of the effect estimate; OR: odds ratio of the effect estimate; CI_lower: lower 95% confidence interval for the OR; CI_upper: upper 95% confidence int…

## Sheet: Supplementary Table 2
		Reagent strip glycosuria		Total
		No	Yes
Self-reported glycosuria	No	5120	20	5140
	Yes	1062	187	1249
Total		6182	207
		Correlation coefficient	P
PCC		0.314005	2.2e-16
Supplementary Table 2. Number of individuals with self-report glycosuria and reagent strip glycosuria, and Pearson correlation coefficient of the two measures of glycosuria
PCC gives the Pearson correlation coefficient and associated P value of self-reported glycosuria and reagent strip glycosuria in ALSPAC mothers with available genetic data.

## Sheet: Supplementary Table 3
rsID	chr	position	EA	NEA	EAF	P	B	SE	OR	CI_lower	CI_upper	info
6:28670786:A:G	6	28670786	G	A	0.0145035	1.26e-09	1.79162	0.295016	5.99916	5.42093	6.57739	0.637333
rs79872226	6	28678293	T	G	0.0193663	3.71e-09	1.23473	0.209399	3.43745	3.02703	3.84787	0.999781
rs77679360	6	28678387	G	A	0.0193663	3.71e-09	1.23473	0.209399	3.43745	3.02703	3.84787	0.999781
rs116561036	6	28717617	C	A	0.0193657	3.7e-09	1.2348	0.209398	3.43769	3.02727	3.84811	0.999815
rs113488442	6	28737906	G	A	0.0193656	3.7e-09	1.23483	0.209393	3.43779	3.02738	3.8482	0.999871
rs79363797	6	28747228	T	A	0.0193656	3.7e-09	1.23483	0.209393	3.43779	3.02738	3.8482	0.999871
rs2394124	6	28748282	A	G	0.0193656	3.7e-09	1.23483	0.209393	3.43779	3.02738	3.8482	0.999871
rs113346690	6	28750685	A	G	0.0193656	3.7e-09	1.23483	0.209393	3.43779	3.02738	3.8482	0.999871
rs74511984	6	28756394	A	G	0.019574	2.41e-09	1.25254	0.209886	3.49922	3.08784	3.9106	0.984368
rs142204688	6	28778911	ATTT	A	0.0245548	1.74e-09	1.13607	0.188692	3.1145	2.74467	3.48434	0.989756
rs77707491	6	28810145	A	G	0.0193671	2.02e-09	1.26111	0.210307	3.52934	3.11714	3.94154	0.991397
rs113321751	6	28825930	T	C	0.0193593	2.08e-09	1.25985	0.210269	3.52489	3.11277	3.93702	0.992143
rs201247029	6	28834473	TA	T	0.0193414	2e-09	1.26173	0.210359	3.53153	3.11922	3.94383	0.992159
rs59450563	6	28852787	T	C	0.0192975	2.21e-09	1.25765	0.210246	3.51715	3.10506	3.92923	0.995549
rs112536195	6	28853377	T	C	0.0192765	2.26e-09	1.25658	0.210209	3.51339	3.10138	3.92539	0.996983
rs117929666	6	28862509	C	G	0.01924	2.38e-09	1.25431	0.210112	3.50542	3.0936	3.91724	0.99981
rs77095637	6	28873029	T	A	0.0192381	2.38e-09	1.25425	0.210108	3.50521	3.0934	3.91702	0.999954
rs116750314	6	28880570	T	A	0.0192376	2.38e-09	1.2543	0.210109	3.50538	3.09357	3.9172	0.999962
rs113243792	6	28882221	G	A	0.0192376	2.38e-09	1.2543	0.210109	3.50538	3.09357	3.9172	0.999962
rs113398570	6	28884783	A	G	0.0192376	2.38e-09	1.2543	0.210109	3.50538	3.09357	3.9172	0.999962
rs144925938	6	28886813	T	C	0.0192376	2.38e-09	1.2543	0.210109	3.50538	3.09357	3.9172	0.999962
rs149235136	6	28927380	C	CTATT	0.0192236	2.43e-09	1.26131	0.211409	3.53004	3.11568	3.9444	0.989191
rs77602795	6	28936408	A	T	0.0192236	2.42e-09	1.26159	0.21143	3.53103	3.11663	3.94543	0.989001
rs57071012	6	28950013	T	C	0.0248796	1.2e-08	1.0679	0.187361	2.90926	2.54204	3.27649	0.995017
rs77514138	6	28973498	T	G	0.0184901	1.9e-09	1.29162	0.215064	3.63868	3.21715	4.0602	0.995546
rs77063716	6	28979776	A	T	0.0184899	1.91e-09	1.29159	0.215064	3.63857	3.21704	4.06009	0.995568
rs74351183	6	28984054	A	C	0.018488	1.91e-09	1.29149	0.215062	3.6382	3.21668	4.05972	0.995693
rs79057801	6	28994894	T	C	0.0192359	5.56e-09	1.22839	0.21072	3.41573	3.00271	3.82874	1
rs201403283	6	29008925	TA	T	0.0184344	2.12e-09	1.28708	0.214935	3.62219	3.20092	4.04347	1
rs77261204	6	29016357	C	T	0.0184344	2.12e-09	1.28708	0.214935	3.62219	3.20092	4.04347	1
rs74499268	6	29024690	T	A	0.0184291	2.08e-09	1.28797	0.214976	3.62542	3.20407	4.04677	0.999916
rs77629688	6	29031476	G	A	0.0184344	2.12e-09	1.28708	0.214935	3.62219	3.20092	4.04347	1
rs139747052	6	29034882	A	C	0.0184344	2.12e-09	1.28708	0.214935	3.62219	3.20092	4.04347	1
rs114261896	6	29041342	C	T	0.0184922	2.31e-09	1.28329	0.214812	3.60849	3.18746	4.02952	0.997764
rs77055256	6	29051171	G	A	0.0184344	2.12e-09	1.28708	0.214935	3.62219	3.20092	4.04347	1
rs41270632	6	29142347	T	A	0.0184355	2.13e-09	1.28695	0.214931	3.62172	3.20046	4.04299	0.99998
rs112988227	6	29160744	T	G	0.0184355	2.13e-09	1.28695	0.214931	3.62172	3.20046	4.04299	0.99998
rs79309050	6	29177256	T	C	0.0173492	2.38e-08	1.24337	0.222765	3.46728	3.03066	3.9039	0.987485
rs113711385	6	29212635	C	T	0.0184335	2.12e-09	1.28721	0.214951	3.62267	3.20136	4.04397	0.999908
rs16894681	6	29232072	G	T	0.0184344	2.12e-09	1.28708	0.214935	3.62219	3.20092	4.04347	1
6:29254824:C:CAT	6	29254824	CAT	C	0.0188038	1.56e-09	1.28688	0.213145	3.62147	3.20371	4.03923	0.998338
rs74789787	6	29258405	A	G	0.0184348	2.12e-09	1.28703	0.214934	3.62201	3.20074	4.04328	0.999992
rs74523205	6	29260505	A	T	0.0184349	2.12e-09	1.28701	0.214933	3.62194	3.20067	4.04321	0.99999
rs41270640	6	29274294	T	G	0.0187931	1.52e-09	1.29309	0.21401	3.64403	3.22457	4.06349	0.989648
rs9368598	6	29277188	A	C	0.0185681	3e-09	1.27103	0.214281	3.56452	3.14453	3.98451	0.999547
rs16894773	6	29335482	T	C	0.0289857	4.78e-08	0.950867	0.174169	2.58795	2.24658	2.92932	0.999961
rs59716966	6	29341319	T	C	0.0289874	4.8e-08	0.950659	0.174161	2.58741	2.24606	2.92877	1
exm525801	6	29342236	G	A	0.0289874	4.8e-08	0.950659	0.174161	2.58741	2.24606	2.92877	1
rs34671475	6	29355217	C	CTT	0.0300354	3.14e-08	0.958844	0.173277	2.60868	2.26906	2.9483	0.969771
Supplementary Table 3. SNPs reaching genome-wide significance (P < 5 x 10-8) for midwife reported glycosuria in NFBC1986 mothers
Results are ordered by P value. rsID: reported rsID; chr: chromosome; position: base position n; EA: effect allele; NEA: non-effect allele/other allele; EAF: effect allele frequency; P: reported p value for EA; B: effect estimate; SE: standard error of the effect estimate; OR: odds ratio of the effect estimate; CI_lower: lower 95% confidence interval for the OR; CI_upper: upper 95% confidence int…

## Sheet: Supplementary Table 4
rsID	chr	position	EA	NEA	EAF	P	Zscore	Weight	direction
rs13337037	16	31478711	A	G	0.2742	4.753e-15	7.833	6410.2	++
rs11865835	16	31509816	T	C	0.7227	8.03e-15	-7.767	6410.2	--
rs11374860	16	31475477	T	TG	0.731	8.549e-15	-7.759	6410.2	--
rs3934739	16	31513086	T	C	0.2757	9.153e-15	7.751	6410.2	++
rs6565236	16	31517648	A	T	0.7238	9.522e-15	-7.745	6410.2	--
rs6565235	16	31516513	T	C	0.2765	1.141e-14	7.722	6410.2	++
rs8062314	16	31516690	A	C	0.2766	1.176e-14	7.719	6410.2	++
rs9934336	16	31495873	A	G	0.2767	1.334e-14	7.703	6410.2	++
rs13143	16	31489033	T	C	0.2769	1.392e-14	7.697	6410.2	++
rs11150626	16	31491982	T	C	0.7229	1.439e-14	-7.693	6410.2	--
rs7188278	16	31482749	T	C	0.2775	1.494e-14	7.688	6410.2	++
rs34081766	16	31489741	A	C	0.277	1.574e-14	7.681	6410.2	++
rs9926717	16	31471378	A	G	0.7277	2.252e-14	-7.635	6410.2	--
rs74972074	16	31436878	T	G	0.6808	7.111e-11	-6.518	6410.2	--
rs112890555	16	31437041	T	C	0.6808	8.241e-11	-6.496	6410.2	--
rs1799756	16	31439969	T	TAA	0.3177	9.618e-11	6.473	6410.2	++
rs72789325	16	31441194	A	G	0.6808	9.671e-11	-6.472	6410.2	--
rs72789324	16	31440432	C	G	0.3191	1.007e-10	6.466	6410.2	++
rs72790527	16	31522649	T	G	0.1569	2.568e-10	6.323	6410.2	++
rs72789337	16	31460937	A	G	0.2831	4.925e-10	6.221	6410.2	++
rs113634117	16	31453496	A	G	0.7175	6.179e-10	-6.186	6410.2	--
rs28641848	16	31455117	T	C	0.2834	6.26e-10	6.184	6410.2	++
rs6565231	16	31449103	T	G	0.7162	8.314e-10	-6.139	6410.2	--
rs56792493	16	31417032	T	C	0.3711	9.301e-10	6.121	6410.2	++
rs56191046	16	31414257	A	G	0.6362	9.553e-10	-6.117	6410.2	--
rs11150621	16	31406756	T	C	0.3638	1.155e-09	6.086	6410.2	++
rs7188682	16	31414005	A	C	0.6349	1.35e-09	-6.061	6410.2	--
rs9934108	16	31462024	A	G	0.701	1.354e-09	-6.061	6410.2	--
rs59381569	16	31400352	T	C	0.3644	1.435e-09	6.052	6410.2	++
rs3892327	16	31412253	T	C	0.6355	1.465e-09	-6.048	6410.2	--
rs8052139	16	31386862	A	C	0.3586	1.561e-09	6.038	6410.2	++
rs58724472	16	31389954	T	C	0.3638	1.683e-09	6.026	6410.2	++
rs8055861	16	31399901	C	G	0.6327	1.78e-09	-6.017	6410.2	--
rs112895789	16	31405463	A	G	0.6388	2.212e-09	-5.981	6410.2	--
rs9930811	16	31400360	A	G	0.6336	2.492e-09	-5.962	6410.2	--
rs11863026	16	31416526	T	C	0.3799	2.799e-09	5.943	6410.2	++
rs77189101	16	31405217	T	C	0.3658	2.85e-09	5.94	6410.2	++
rs9936992	16	31410111	A	G	0.6331	3.012e-09	-5.931	6410.2	--
rs28677987	16	31397942	T	C	0.3662	3.016e-09	5.931	6410.2	++
rs8050328	16	31404467	T	G	0.629	3.052e-09	-5.929	6410.2	--
rs11574647	16	31394722	T	C	0.3675	4.193e-09	5.876	6410.2	++
rs1140195	16	31394179	A	G	0.6328	5.516e-09	-5.831	6410.2	--
rs7199585	16	31395578	T	C	0.6326	5.999e-09	-5.817	6410.2	--
rs11859569	16	31465083	A	T	0.6986	7.644e-09	-5.776	6410.2	--
rs2070896	16	31384554	T	C	0.6114	3.132e-08	-5.534	6410.2	--
Supplementary Table 4. SNPs reaching genome-wide significance (P < 5 x 10-8) in the combined GWAS results from ALSPAC and NFBC1986 mothers for self-reported and midwife reported glycosuria, respectively
Results are ordered by P value. rsID: reported rsID; chr: chromosome; position: base position; EA: effect allele; NEA: non-effect allele/other allele; EAF: weighted average of frequency for allele 1 across all studies; P: reported p value for EA; Zscore: the combined z-statistic for this marker; Weight: the sum of the individual study weights calculated as 4/(1/cases + 1/controls); direction in A…

## Sheet: Supplementary Table 5
Trait	Group	Note	n	n_cases	b	se	OR	CI.lower	CI.upper	P
Self-reported glycosuria (yes/no)	offspring genotype	raw	3878	922	0.347386	0.0564183	1.41536	1.2672	1.58086	7.39835e-10
Self-reported glycosuria (yes/no)	offspring genotype	doubled	3878	922	0.694772	0.112837	2.00325	1.60578	2.4991	7.39835e-10
Self-reported glycosuria (yes/no)	offspring genotype	raw conditional on maternal genotype	3878	922	-0.177567	0.202218	0.837305	0.563316	1.24456	0.379892
Self-reported glycosuria (yes/no)	offspring genotype	doubled conditional on maternal genotype	3878	922	-0.355134	0.404437	0.701079	0.317325	1.54893	0.379892
Self-reported glycosuria (yes/no)	maternal genotype	conditional on offspring genotype	3878	922	0.538204	0.19988	1.71293	1.1577	2.53443	0.00708911
Self-reported glycosuria (yes/no)	maternal genotype		3878	922	0.369352	0.0557768	1.4468	1.29697	1.61393	3.54441e-11
Glycosuria determined by reagent strip (yes/no)	offspring genotype	raw	4911	165	0.409543	0.118045	1.50613	1.19503	1.89821	0.000521658
Glycosuria determined by reagent strip (yes/no)	offspring genotype	doubled	4911	165	0.819086	0.23609	2.26843	1.42811	3.6032	0.000521658
Glycosuria determined by reagent strip (yes/no)	maternal genotype	conditional on offspring genotype	4911	165	1.11699	0.323847	3.05565	1.61972	5.76458	0.000562395
Glycosuria determined by reagent strip (yes/no)	maternal genotype		4911	165	0.491529	0.116167	1.63481	1.30192	2.05282	2.32436e-05
Supplementary Table 5. Validation of the doubling of offspring effect estimates in ALSPAC using logistic regression.
Trait: the glycosuria phenotype; Group: whether analysis was performed for offspring or maternal genotype; Note: additional information about the effect estimates present, doubled = the effect estimate and standard error were doubled; n: number of controls (i.e. those reporting no glycosuria); n_cases: number of cases (i.e. those reporting yes glycosuria); b = the logistic regression effect estim…

## Sheet: Supplementary Table 6
rsID	chr	position	ALSPAC_EA	ALSPAC_NEA	ALSPAC_EAF	ALSPAC_B	ALSPAC_SE	ALSPAC_P	MAGIC_HbA1c_EA	MAGIC_HbA1c_OA	MAGIC_HbA1c_EAF	MAGIC_HbA1c_B	MAGIC_HbA1c_SE	MAGIC_HbA1c_P	MAGIC_Fasting_glucose_EA	MAGIC_Fasting_glucose_OA	MAGIC_Fasting_glucose_MAF	MAGIC_Fasting_glucose_B	MAGIC_Fasting_glucose_SE	MAGIC_Fasting_glucose_P	MAGIC_Fasting_insulin_EA	MAGIC_Fasting_insulin_OA	MAGIC_Fasting_insulin_MAF	MAGIC_Fasting_insulin_B	MAGIC_Fasting_insulin_SE	MAGIC_Fasting_insulin_P	DIAGRAM_T2D_EA	DIAGRAM_T2D_OA	DIAGRAM_T2D_B	DIAGRAM_T2D_SE	DIAGRAM_T2D_P	GIANT_BMI_EA	GIANT_BMI_OA	GIANT_BMI_EAF	GIANT_BMI_B	GIANT_BMI_SE	GIANT_BMI_P	eGFR_EA	eGFR_OA	eGFR_EAF	eGFR_B	eGFR_SE	eGFR_P
rs13337037	16	31478711	A	G	0.284238	0.359434	0.0485511	1.97e-13	NA	NA	NA	NA	NA	NA	NA	NA	NA	NA	NA	NA	NA	NA	NA	NA	NA	NA	A	G	-0.004	0.014	0.77	NA	NA	NA	NA	NA	NA	A	G	0.1918	0.0009	0.0011	0.436
rs11374860	16	31475477	TG	T	0.277949	0.36252	0.0493734	3.14e-13	NA	NA	NA	NA	NA	NA	NA	NA	NA	NA	NA	NA	NA	NA	NA	NA	NA	NA	NA	NA	NA	NA	NA	NA	NA	NA	NA	NA	NA	NA	NA	NA	NA	NA	NA
rs9926717	16	31471378	G	A	0.287201	0.352985	0.0485949	5.44e-13	NA	NA	NA	NA	NA	NA	NA	NA	NA	NA	NA	NA	NA	NA	NA	NA	NA	NA	A	G	0.0041	0.014	0.77	NA	NA	NA	NA	NA	NA	A	G	0.6763	-0.0011	0.0012	0.326
rs7188278	16	31482749	T	C	0.287276	0.350759	0.0483632	5.92e-13	C	T	0.739	0.0015	0.002	0.4458	T	C	0.261	0.0028	0.0043	0.5114	T	C	0.261	0.0061	0.0044	0.167	T	C	-0.0053	0.014	0.7	T	C	0.2083	0.0061	0.0043	0.156	T	C	0.2949	0.0011	0.0012	0.33
rs9934336	16	31495873	A	G	0.286195	0.349057	0.0483237	7.35e-13	A	G	0.257	-0.0014	0.002	0.4767	A	G	0.257	0.0019	0.0044	0.6671	A	G	0.257	0.0054	0.0046	0.235	A	G	-0.014	0.014	0.33	A	G	0.2	0.0057	0.0043	0.185	A	G	0.196	0.0012	0.0012	0.276
rs11865835	16	31509816	C	T	0.287465	0.350231	0.0485164	7.55e-13	C	T	0.261	-0.0016	0.0021	0.4398	T	C	0.261	-0.0041	0.0043	0.3353	T	C	0.261	-0.006	0.0044	0.1754	T	C	0.0045	0.014	0.74	C	T	0.225	0.006	0.0043	0.1629	T	C	0.6955	-0.0012	0.0012	0.264
rs11150626	16	31491982	C	T	0.286564	0.349345	0.0484027	7.66e-13	C	T	0.261	-0.0015	0.002	0.4458	T	C	0.261	-0.0028	0.0042	0.5069	T	C	0.261	-0.0059	0.0044	0.1801	T	C	0.0056	0.014	0.68	C	T	0.2083	0.0051	0.0043	0.2356	T	C	0.7949	-0.0011	0.0012	0.317
rs13143	16	31489033	T	C	0.286508	0.348988	0.0484109	8.14e-13	C	T	0.728	0.0016	0.002	0.4161	T	C	0.272	0.0029	0.0043	0.4899	T	C	0.272	0.0061	0.0044	0.1687	T	C	-0.0055	0.014	0.69	T	C	0.2083	0.0062	0.0043	0.1493	T	C	0.2005	0.0011	0.0012	0.309
rs34081766	16	31489741	A	C	0.286511	0.348899	0.0484091	8.24e-13	NA	NA	NA	NA	NA	NA	NA	NA	NA	NA	NA	NA	NA	NA	NA	NA	NA	NA	A	C	-0.0055	0.014	0.69	NA	NA	NA	NA	NA	NA	A	C	0.1973	0.0011	0.0012	0.31
rs3934739	16	31513086	T	C	0.285346	0.349959	0.0485561	8.27e-13	C	T	0.743	0.0012	0.002	0.5419	T	C	0.257	0.003	0.0043	0.4845	T	C	0.257	0.006	0.0045	0.1834	T	C	-0.011	0.014	0.42	T	C	0.2	0.006	0.0043	0.1629	T	C	0.1973	0.0013	0.0012	0.24
rs6565236	16	31517648	T	A	0.286022	0.348919	0.0486479	1.06e-12	A	T	0.8	0.001	0.0021	0.6292	A	T	0.2	-0.0032	0.0044	0.4591	A	T	0.2	-0.0065	0.0046	0.1542	A	T	0.0034	0.014	0.8	T	A	0.2	0.0061	0.0043	0.156	A	T	0.7976	-0.0012	0.0012	0.272
rs6565235	16	31516513	T	C	0.286491	0.34862	0.0486268	1.08e-12	NA	NA	NA	NA	NA	NA	NA	NA	NA	NA	NA	NA	NA	NA	NA	NA	NA	NA	T	C	-0.0037	0.014	0.79	NA	NA	NA	NA	NA	NA	T	C	0.3045	0.0013	0.0012	0.258
rs8062314	16	31516690	A	C	0.286512	0.348311	0.0486361	1.15e-12	NA	NA	NA	NA	NA	NA	NA	NA	NA	NA	NA	NA	NA	NA	NA	NA	NA	NA	A	C	-0.0037	0.014	0.79	NA	NA	NA	NA	NA	NA	A	C	0.3045	0.0013	0.0012	0.258
rs74972074	16	31436878	G	T	0.332951	0.31155	0.0471447	4.71e-11	NA	NA	NA	NA	NA	NA	NA	NA	NA	NA	NA	NA	NA	NA	NA	NA	NA	NA	T	G	-0.001	0.013	0.94	NA	NA	NA	NA	NA	NA	T	G	0.7793	0.0004	0.0011	0.716
rs112890555	16	31437041	C	T	0.332956	0.311551	0.0471452	4.71e-11	NA	NA	NA	NA	NA	NA	NA	NA	NA	NA	NA	NA	NA	NA	NA	NA	NA	NA	T	C	-0.0009	0.013	0.94	NA	NA	NA	NA	NA	NA	T	C	0.7784	0.0004	0.0011	0.718
rs1799756	16	31439969	T	TAA	0.330521	0.311908	0.0473638	5.51e-11	NA	NA	NA	NA	NA	NA	NA	NA	NA	NA	NA	NA	NA	NA	NA	NA	NA	NA	NA	NA	NA	NA	NA	NA	NA	NA	NA	NA	NA	NA	NA	NA	NA	NA	NA
rs72789325	16	31441194	G	A	0.332838	0.310488	0.0471578	5.54e-11	NA	NA	NA	NA	NA	NA	NA	NA	NA	NA	NA	NA	NA	NA	NA	NA	NA	NA	A	G	-0.0032	0.013	0.81	NA	NA	NA	NA	NA	NA	A	G	0.777	0.0003	0.0011	0.79
rs72789324	16	31440432	C	G	0.332733	0.310025	0.0471528	5.89e-11	NA	NA	NA	NA	NA	NA	NA	NA	NA	NA	NA	NA	NA	NA	NA	NA	NA	NA	C	G	0.0024	0.013	0.86	NA	NA	NA	NA	NA	NA	C	G	0.2216	-0.0003	0.0011	0.77
rs72789337	16	31460937	A	G	0.285018	0.319164	0.0487413	7.97e-11	NA	NA	NA	NA	NA	NA	NA	NA	NA	NA	NA	NA	NA	NA	NA	NA	NA	NA	A	G	0.0006	0.014	0.97	NA	NA	NA	NA	NA	NA	A	G	0.1845	0	0.0012	0.982
rs113634117	16	31453496	G	A	0.284347	0.316197	0.0485797	1.03e-10	NA	NA	NA	NA	NA	NA	NA	NA	NA	NA	NA	NA	NA	NA	NA	NA	NA	NA	A	G	-0.005	0.014	0.72	NA	NA	NA	NA	NA	NA	A	G	0.8127	-0.0002	0.0012	0.886
rs28641848	16	31455117	T	C	0.285637	0.315943	0.0485741	1.06e-10	NA	NA	NA	NA	NA	NA	NA	NA	NA	NA	NA	NA	NA	NA	NA	NA	NA	NA	T	C	0.0015	0.014	0.91	NA	NA	NA	NA	NA	NA	T	C	0.1987	0	0.0012	0.986
rs6565231	16	31449103	G	T	0.28625	0.314409	0.048481	1.2e-10	NA	NA	NA	NA	NA	NA	NA	NA	NA	NA	NA	NA	NA	NA	NA	NA	NA	NA	T	G	-0.0011	0.014	0.93	NA	NA	NA	NA	NA	NA	T	G	0.7015	0	0.0012	0.968
rs9934108	16	31462024	G	A	0.305163	0.309003	0.0479849	1.54e-10	NA	NA	NA	NA	NA	NA	NA	NA	NA	NA	NA	NA	NA	NA	NA	NA	NA	NA	A	G	-0.0016	0.014	0.91	NA	NA	NA	NA	NA	NA	A	G	0.6397	-0.0002	0.0011	0.884
rs59381569	16	31400352	T	C	0.364969	0.296066	0.0465382	2.19e-10	NA	NA	NA	NA	NA	NA	NA	NA	NA	NA	NA	NA	NA	NA	NA	NA	NA	NA	T	C	0.0009	0.013	0.94	NA	NA	NA	NA	NA	NA	T	C	0.3535	0.0003	0.001	0.744
rs8055861	16	31399901	G	C	0.369325	0.294519	0.0464362	2.46e-10	C	G	0.615	0.0027	0.0019	0.1474	C	G	0.385	-0.0029	0.0038	0.4507	C	G	0.385	-0.0016	0.004	0.6793	C	G	0.0064	0.013	0.62	G	C	0.2917	0.0061	0.004	0.1273	C	G	0.5636	-0.0004	0.001	0.674
rs8052139	16	31386862	A	C	0.359681	0.293497	0.0464919	3.05e-10	A	C	0.367	-0.0023	0.0019	0.2172	A	C	0.367	0.0023	0.0039	0.5468	A	C	0.367	0.0009	0.0041	0.8331	A	C	-0.0067	0.013	0.61	A	C	0.2833	0.0076	0.004	0.05743	A	C	0.3457	0	0.001	0.975
rs58724472	16	31389954	T	C	0.364901	0.29165	0.0464555	3.77e-10	NA	NA	NA	NA	NA	NA	NA	NA	NA	NA	NA	NA	NA	NA	NA	NA	NA	NA	T	C	-0.0012	0.013	0.92	NA	NA	NA	NA	NA	NA	T	C	0.3498	0	0.001	0.991
rs9930811	16	31400360	G	A	0.368026	0.290998	0.046529	4.36e-10	NA	NA	NA	NA	NA	NA	NA	NA	NA	NA	NA	NA	NA	NA	NA	NA	NA	NA	A	G	-0.0007	0.013	0.95	NA	NA	NA	NA	NA	NA	A	G	0.5174	-0.0004	0.001	0.679
rs28677987	16	31397942	T	C	0.367413	0.290521	0.0465093	4.58e-10	NA	NA	NA	NA	NA	NA	NA	NA	NA	NA	NA	NA	NA	NA	NA	NA	NA	NA	T	C	-0.0022	0.013	0.86	NA	NA	NA	NA	NA	NA	T	C	0.4364	0.0004	0.001	0.708
rs56191046	16	31414257	G	A	0.358832	0.290368	0.0465806	5.09e-10	NA	NA	NA	NA	NA	NA	NA	NA	NA	NA	NA	NA	NA	NA	NA	NA	NA	NA	A	G	0.0008	0.013	0.95	NA	NA	NA	NA	NA	NA	A	G	0.614	-0.0002	0.0011	0.831
rs11150621	16	31406756	T	C	0.358943	0.289253	0.0466039	6.04e-10	C	T	0.728	0.003	0.0019	0.1075	T	C	0.272	0.0014	0.0039	0.7297	T	C	0.272	0.002	0.0041	0.6311	T	C	-0.0005	0.013	0.97	T	C	0.2583	0.0056	0.004	0.1615	T	C	0.3723	0.0002	0.0011	0.825
rs11859569	16	31465083	T	A	0.309564	0.297079	0.0478078	6.49e-10	NA	NA	NA	NA	NA	NA	NA	NA	NA	NA	NA	NA	NA	NA	NA	NA	NA	NA	A	T	-0.0029	0.014	0.84	NA	NA	NA	NA	NA	NA	A	T	0.6392	-0.0002	0.0011	0.867
rs1140195	16	31394179	G	A	0.368681	0.285253	0.0461402	6.89e-10	A	G	0.619	0.0027	0.0019	0.1474	A	G	0.381	-0.0016	0.0038	0.6747	A	G	0.381	-0.0012	0.004	0.7596	A	G	0.0017	0.013	0.89	G	A	0.2833	0.0067	0.004	0.09393	A	G	0.6369	-0.0005	0.001	0.638
rs11574647	16	31394722	T	C	0.36892	0.286208	0.0463449	7.18e-10	C	T	0.619	0.0024	0.0019	0.1979	T	C	0.381	0.0026	0.0038	0.491	T	C	0.381	0.0018	0.004	0.6579	T	C	-0.0073	0.013	0.57	T	C	0.2833	0.0063	0.004	0.1153	T	C	0.4451	0.0004	0.001	0.703
rs7188682	16	31414005	C	A	0.360805	0.287188	0.0465194	7.41e-10	NA	NA	NA	NA	NA	NA	NA	NA	NA	NA	NA	NA	NA	NA	NA	NA	NA	NA	A	C	0.0006	0.013	0.96	NA	NA	NA	NA	NA	NA	A	C	0.5105	-0.0003	0.0011	0.736
rs56792493	16	31417032	T	C	0.369895	0.287181	0.0465759	7.66e-10	NA	NA	NA	NA	NA	NA	NA	NA	NA	NA	NA	NA	NA	NA	NA	NA	NA	NA	T	C	0.0008	0.013	0.95	NA	NA	NA	NA	NA	NA	T	C	0.408	0.0002	0.0011	0.866
rs3892327	16	31412253	C	T	0.36041	0.286282	0.0464935	8.2e-10	NA	NA	NA	NA	NA	NA	NA	NA	NA	NA	NA	NA	NA	NA	NA	NA	NA	NA	T	C	0.0009	0.013	0.94	NA	NA	NA	NA	NA	NA	T	C	0.5243	-0.0003	0.0011	0.764
rs7199585	16	31395578	C	T	0.36904	0.285416	0.0464	8.37e-10	C	T	0.381	-0.0029	0.0019	0.1197	T	C	0.381	-0.0026	0.0038	0.4943	T	C	0.381	-0.0015	0.004	0.6986	T	C	0.0013	0.013	0.92	C	T	0.2833	0.0065	0.0038	0.08717	T	C	0.5266	-0.0004	0.001	0.724
rs8050328	16	31404467	G	T	0.367728	0.286521	0.0466655	9.07e-10	NA	NA	NA	NA	NA	NA	NA	NA	NA	NA	NA	NA	NA	NA	NA	NA	NA	NA	T	G	0.0016	0.013	0.9	NA	NA	NA	NA	NA	NA	T	G	0.5389	-0.0004	0.0011	0.69
rs11863026	16	31416526	T	C	0.379989	0.282492	0.0461541	9.95e-10	NA	NA	NA	NA	NA	NA	NA	NA	NA	NA	NA	NA	NA	NA	NA	NA	NA	NA	T	C	-0.0016	0.013	0.9	NA	NA	NA	NA	NA	NA	T	C	0.4423	0.0003	0.0011	0.773
rs4889656	16	31432148	C	G	0.419522	-0.280565	0.046079	1.13e-09	NA	NA	NA	NA	NA	NA	NA	NA	NA	NA	NA	NA	NA	NA	NA	NA	NA	NA	C	G	-0.0047	0.013	0.71	NA	NA	NA	NA	NA	NA	C	G	0.6383	0.001	0.0011	0.315
rs112895789	16	31405463	G	A	0.355429	0.285817	0.047119	1.47e-09	NA	NA	NA	NA	NA	NA	NA	NA	NA	NA	NA	NA	NA	NA	NA	NA	NA	NA	A	G	0.0032	0.013	0.81	NA	NA	NA	NA	NA	NA	A	G	0.6397	-0.0003	0.0011	0.789
rs77189101	16	31405217	T	C	0.361377	0.282514	0.0465945	1.48e-09	NA	NA	NA	NA	NA	NA	NA	NA	NA	NA	NA	NA	NA	NA	NA	NA	NA	NA	T	C	-0.0012	0.013	0.92	NA	NA	NA	NA	NA	NA	T	C	0.4125	0.0003	0.0011	0.792
rs4889544	16	31423820	C	T	0.398703	-0.273335	0.0457011	2.28e-09	C	T	0.619	0.0029	0.0018	0.09947	T	C	0.381	0.0034	0.0038	0.3713	T	C	0.381	0.0057	0.0039	0.149	T	C	0.0058	0.012	0.64	T	C	0.2833	0.0052	0.0038	0.1712	T	C	0.3521	-0.0009	0.001	0.347
rs9936992	16	31410111	G	A	0.36424	0.278669	0.0465269	2.31e-09	NA	NA	NA	NA	NA	NA	NA	NA	NA	NA	NA	NA	NA	NA	NA	NA	NA	NA	A	G	0	0.013	1	NA	NA	NA	NA	NA	NA	A	G	0.5655	-0.0004	0.0011	0.688
rs11640184	16	31421437	C	T	0.39863	-0.271317	0.0457191	3.04e-09	NA	NA	NA	NA	NA	NA	NA	NA	NA	NA	NA	NA	NA	NA	NA	NA	NA	NA	T	C	0.0061	0.012	0.62	NA	NA	NA	NA	NA	NA	T	C	0.3837	-0.0009	0.001	0.356
rs11865672	16	31420430	G	A	0.398619	-0.271214	0.045729	3.11e-09	NA	NA	NA	NA	NA	NA	NA	NA	NA	NA	NA	NA	NA	NA	NA	NA	NA	NA	A	G	0.0062	0.012	0.62	NA	NA	NA	NA	NA	NA	A	G	0.3842	-0.0009	0.001	0.358
rs4889654	16	31420134	A	G	0.398614	-0.271192	0.0457319	3.12e-09	A	G	0.716	0.0028	0.0018	0.1117	A	G	0.284	-0.0031	0.0038	0.4054	A	G	0.284	-0.0055	0.0039	0.1617	A	G	-0.0062	0.012	0.62	G	A	0.2833	0.0054	0.0038	0.1553	A	G	0.6158	0.0009	0.001	0.359
rs11640148	16	31421417	C	T	0.396731	-0.271164	0.0457443	3.18e-09	C	T	0.619	0.0028	0.0018	0.1117	T	C	0.381	0.0032	0.0038	0.3923	T	C	0.381	0.0056	0.0039	0.1518	T	C	-0.0011	0.013	0.93	T	C	0.2833	0.0055	0.0038	0.1478	T	C	0.3136	-0.001	0.001	0.322
rs4889655	16	31421209	C	T	0.398395	-0.270853	0.0457338	3.27e-09	NA	NA	NA	NA	NA	NA	NA	NA	NA	NA	NA	NA	NA	NA	NA	NA	NA	NA	T	C	0.006	0.012	0.63	NA	NA	NA	NA	NA	NA	T	C	0.3452	-0.0009	0.001	0.358
rs2070896	16	31384554	C	T	0.389841	0.280924	0.0477652	4.31e-09	NA	NA	NA	NA	NA	NA	NA	NA	NA	NA	NA	NA	NA	NA	NA	NA	NA	NA	T	C	-0.0042	0.013	0.75	NA	NA	NA	NA	NA	NA	T	C	0.554	0.0004	0.0011	0.684
rs8056122	16	31427678	T	C	0.419627	-0.264676	0.045197	4.72e-09	C	T	0.389	-0.0027	0.0018	0.1251	T	C	0.389	-0.0021	0.0038	0.5778	T	C	0.389	-0.0046	0.0039	0.247	T	C	-0.008	0.012	0.51	T	C	0.6917	-0.0048	0.0038	0.2065	T	C	0.5572	0.0005	0.001	0.601
rs11865771	16	31420635	C	A	0.408304	-0.267987	0.0461965	6.74e-09	NA	NA	NA	NA	NA	NA	NA	NA	NA	NA	NA	NA	NA	NA	NA	NA	NA	NA	A	C	0.0065	0.013	0.61	NA	NA	NA	NA	NA	NA	A	C	0.3864	-0.0011	0.0011	0.263
rs72790527	16	31522649	T	G	0.169693	0.343762	0.0602234	1.85e-08	NA	NA	NA	NA	NA	NA	NA	NA	NA	NA	NA	NA	NA	NA	NA	NA	NA	NA	T	G	0.0071	0.019	0.71	NA	NA	NA	NA	NA	NA	T	G	0.0737	0.0022	0.0016	0.185
rs10991823	9	93957251	T	C	0.103641	0.3824	0.0681291	4.02e-08	NA	NA	NA	NA	NA	NA	NA	NA	NA	NA	NA	NA	NA	NA	NA	NA	NA	NA	T	C	0.0061	0.02	0.76	NA	NA	NA	NA	NA	NA	T	C	0.1094	0.0016	0.0016	0.315
Supplementary Table 6. Overlap of SNPs reaching genome-wide significance in ALSPAC mothers with GWASs for HbA1c, fasting glucose, fasting insulin, type 2 diabetes, BMI, and estimated glomerular filtration rate
Where NA is present the SNP from the ALSPAC study was not found within the investigated GWAS. SNPs are ordered by lowest P value in the ALSPAC study, with the lead SNP on the first row. rsID: reported rsID; chr: chromosome; position: base position; EA: effect allele; NEA/OA: non-effect allele/other allele; EAF/MAF: effect allele frequency/minor allele frequency (the EAF/MAF was not available in t…

## Sheet: Supplementary Table 7
Trait	PMID	Category	ethnicity	note	rg	SE	Z	P
Urinary albumin-to-creatinine ratio (non-diabetes)	26631737	kidney	European	SNPs from the MHC (chr6 26M~34M) region was removed for this traits	0.6969	0.2418	2.8821	0.0039
Urinary albumin-to-creatinine ratio	26631737	kidney	European	SNPs from the MHC (chr6 26M~34M) region was removed for this traits	0.6403	0.2239	2.8602	0.0042
Body fat	26833246	anthropometric	Mixed	Caution: using this data may yield less robust results due to minor departure of the LD structure; SNPs from the MHC (chr6 26M~34M) region was removed for this traits	0.294	0.1206	2.4367	0.0148
Extreme waist-to-hip ratio	23563607	anthropometric	European	SNPs from the MHC (chr6 26M~34M) region was removed for this traits	0.3326	0.1593	2.0876	0.0368
HbA1C	20858683	glycemic	European	SNPs from the MHC (chr6 26M~34M) region was removed for this traits	0.3583	0.1758	2.0383	0.0415
Age at Menarche	25231870	reproductive	European	SNPs from the MHC (chr6 26M~34M) region was removed for this traits	-0.1513	0.0806	-1.8777	0.0604
Age of first birth	27798627	reproductive	European	SNPs from the MHC (chr6 26M~34M) region was removed for this traits	-0.1759	0.0972	-1.81	0.0703
Obesity class 1	23563607	anthropometric	European	SNPs from the MHC (chr6 26M~34M) region was removed for this traits	0.1627	0.0926	1.757	0.0789
Type 2 Diabetes	22885922	glycemic	European	SNPs from the MHC (chr6 26M~34M) region was removed for this traits	0.2256	0.1356	1.6642	0.0961
Overweight	23563607	anthropometric	European	SNPs from the MHC (chr6 26M~34M) region was removed for this traits	0.1388	0.0952	1.4576	0.145
Difference in height between childhood and adulthood; age 8	23449627	anthropometric	European	SNPs from the MHC (chr6 26M~34M) region was removed for this traits	-0.2364	0.1625	-1.4547	0.1457
Difference in height between adolescence and adulthood; age 14	23449627	anthropometric	European	SNPs from the MHC (chr6 26M~34M) region was removed for this traits	-0.3059	0.2108	-1.4513	0.1467
Age at Menopause	26414677	reproductive	European	SNPs from the MHC (chr6 26M~34M) region was removed for this traits	0.1573	0.1188	1.3245	0.1853
Waist-to-hip ratio	25673412	anthropometric	European	SNPs from the MHC (chr6 26M~34M) region was removed for this traits	0.1056	0.0834	1.2665	0.2053
Extreme bmi	23563607	anthropometric	European	SNPs from the MHC (chr6 26M~34M) region was removed for this traits	0.1345	0.1075	1.2507	0.211
HOMA-IR	20081858	glycemic	European	SNPs from the MHC (chr6 26M~34M) region was removed for this traits	0.2364	0.2017	1.1718	0.2413
Waist circumference	25673412	anthropometric	European	SNPs from the MHC (chr6 26M~34M) region was removed for this traits	0.1016	0.0879	1.1563	0.2476
Serum creatinine	26831199	kidney	Mixed	Caution: using this data may yield less robust results due to minor departure of the LD structure; SNPs from the MHC (chr6 26M~34M) region was removed for this traits	0.1099	0.0962	1.1424	0.2533
Infant head circumference	22504419	anthropometric	European	SNPs from the MHC (chr6 26M~34M) region was removed for this traits	0.2524	0.2231	1.1315	0.2579
Body mass index	20935630	anthropometric	European	SNPs from the MHC (chr6 26M~34M) region was removed for this traits	0.091	0.0855	1.0642	0.2873
Sitting height ratio	25865494	anthropometric	European	SNPs from the MHC (chr6 26M~34M) region was removed for this traits	0.1557	0.1521	1.0232	0.3062
Fasting glucose main effect	22581228	glycemic	European	SNPs from the MHC (chr6 26M~34M) region was removed for this traits	0.1089	0.1236	0.8813	0.3781
Chronic Kidney Disease	26831199	kidney	Mixed	Caution: using this data may yield less robust results due to minor departure of the LD structure; SNPs from the MHC (chr6 26M~34M) region was removed for this traits	-0.1836	0.2243	-0.8184	0.4131
Child birth length	25281659	anthropometric	European	SNPs from the MHC (chr6 26M~34M) region was removed for this traits	-0.121	0.1569	-0.7717	0.4403
Childhood obesity	22484627	anthropometric	European	SNPs from the MHC (chr6 26M~34M) region was removed for this traits	-0.0996	0.1393	-0.715	0.4746
Birth weight	27680694	anthropometric	European	SNPs from the MHC (chr6 26M~34M) region was removed for this traits	0.072	0.1014	0.7101	0.4776
2hr glucose adjusted for BMI	20081857	glycemic	European	Caution: using this data may yield results outside bounds due to relative low Z score of the SNP heritability of the trait; SNPs from the MHC (chr6 26M~34M) region was removed for this traits	0.1932	0.2791	0.6922	0.4888
Serum creatinine (non-diabetes)	26831199	kidney	Mixed	Caution: using this data may yield less robust results due to minor departure of the LD structure; SNPs from the MHC (chr6 26M~34M) region was removed for this traits	0.0681	0.0997	0.6828	0.4947
Coronary artery disease	26343387	cardiometabolic	Mixed	Caution: using this data may yield less robust results due to minor departure of the LD structure; SNPs from the MHC (chr6 26M~34M) region was removed for this traits	0.0686	0.1007	0.6809	0.4959
Child birth weight	23202124	anthropometric	European	SNPs from the MHC (chr6 26M~34M) region was removed for this traits	-0.1013	0.1791	-0.5657	0.5716
Obesity class 2	23563607	anthropometric	European	SNPs from the MHC (chr6 26M~34M) region was removed for this traits	0.0493	0.1073	0.4592	0.6461
Fasting proinsulin	20081858	glycemic	European	Caution: using this data may yield results outside bounds due to relative low Z score of the SNP heritability of the trait; SNPs from the MHC (chr6 26M~34M) region was removed for this traits	-0.0988	0.2187	-0.4516	0.6515
Obesity class 3	23563607	anthropometric	European	SNPs from the MHC (chr6 26M~34M) region was removed for this traits	0.0617	0.1386	0.4452	0.6562
Hip circumference	25673412	anthropometric	European	SNPs from the MHC (chr6 26M~34M) region was removed for this traits	0.0391	0.092	0.4249	0.6709
Number of children ever born	27798627	reproductive	European	SNPs from the MHC (chr6 26M~34M) region was removed for this traits	-0.0343	0.1195	-0.2874	0.7738
Serum cystatin c	26831199	kidney	Mixed	Caution: using this data may yield less robust results due to minor departure of the LD structure; SNPs from the MHC (chr6 26M~34M) region was removed for this traits	-0.0257	0.1298	-0.1982	0.8429
HOMA-B	20081858	glycemic	European	SNPs from the MHC (chr6 26M~34M) region was removed for this traits	0.0292	0.1746	0.1675	0.867
Extreme height	23563607	anthropometric	European	SNPs from the MHC (chr6 26M~34M) region was removed for this traits	0.0152	0.1003	0.1518	0.8793
Fasting insulin main effect	22581228	glycemic	European	SNPs from the MHC (chr6 26M~34M) region was removed for this traits	0.0261	0.1719	0.1516	0.8795
Height; Females at age 10 and males at age 12	23449627	anthropometric	European	SNPs from the MHC (chr6 26M~34M) region was removed for this traits	-0.0082	0.1318	-0.0626	0.9501
Adiponectin	22479202	cardiometabolic	Mixed	Caution: using this data may yield less robust results due to minor departure of the LD structure; SNPs from the MHC (chr6 26M~34M) region was removed for this traits	-0.0033	0.1817	-0.0184	0.9853
Height_2010	20881960	anthropometric	European	SNPs from the MHC (chr6 26M~34M) region was removed for this traits	-0.0007	0.0757	-0.0096	0.9923
Ischemic stroke	26935894	cardiometabolic	Mixed	Caution: using these data may yield less robust results due to minor departure of the LD structure; SNPs from the MHC (chr6 26M-34M) region were removed for this trait	NA	NA	NA	NA
Noisy workplace	0	ukbb	European	SNPs from the MHC (chr6 26M~34M) region was removed for this traits	0.4503	0.143	3.1489	0.0016
Age at first live birth	0	ukbb	European	SNPs from the MHC (chr6 26M~34M) region was removed for this traits	-0.3459	0.1125	-3.0759	0.0021
Smoking status: Current	0	ukbb	European	SNPs from the MHC (chr6 26M~34M) region was removed for this traits	0.3944	0.1286	3.0678	0.0022
Qualifications: A levels/AS levels or equivalent	0	ukbb	European	SNPs from the MHC (chr6 26M~34M) region was removed for this traits	-0.3065	0.1096	-2.7969	0.0052
Duration of walks	0	ukbb	European	SNPs from the MHC (chr6 26M~34M) region was removed for this traits	0.3107	0.1116	2.7845	0.0054
Current tobacco smoking	0	ukbb	European	SNPs from the MHC (chr6 26M~34M) region was removed for this traits	0.3354	0.1207	2.7795	0.0054
Age completed full time education	0	ukbb	European	SNPs from the MHC (chr6 26M~34M) region was removed for this traits	-0.2988	0.1099	-2.7183	0.0066
Mouth/teeth dental problems: Bleeding gums	0	ukbb	European	SNPs from the MHC (chr6 26M~34M) region was removed for this traits	-0.3998	0.1503	-2.6602	0.0078
Time spent using computer	0	ukbb	European	SNPs from the MHC (chr6 26M~34M) region was removed for this traits	-0.2573	0.0979	-2.6284	0.0086
Qualifications: None of the above	0	ukbb	European	SNPs from the MHC (chr6 26M~34M) region was removed for this traits	0.2521	0.0961	2.6228	0.0087
Diagnoses - main ICD10: R55 Syncope and collapse	0	ukbb	European	SNPs from the MHC (chr6 26M~34M) region was removed for this traits	0.6709	0.2572	2.6082	0.0091
Illnesses of mother: Diabetes	0	ukbb	European	SNPs from the MHC (chr6 26M~34M) region was removed for this traits	0.3644	0.1404	2.5958	0.0094
Leg fat percentage (right)	0	ukbb	European	SNPs from the MHC (chr6 26M~34M) region was removed for this traits	0.2	0.0773	2.5867	0.0097
Medication for pain relief_ constipation_ heartburn: Laxatives (e.g. Dulcolax_ Senokot)	0	ukbb	European	SNPs from the MHC (chr6 26M~34M) region was removed for this traits	0.496	0.192	2.5835	0.0098
Fluid intelligence score	0	ukbb	European	SNPs from the MHC (chr6 26M~34M) region was removed for this traits	-0.261	0.1017	-2.5652	0.0103
Alcohol intake frequency.	0	ukbb	European	SNPs from the MHC (chr6 26M~34M) region was removed for this traits	0.2692	0.1051	2.5604	0.0105
Leg fat percentage (left)	0	ukbb	European	SNPs from the MHC (chr6 26M~34M) region was removed for this traits	0.1896	0.076	2.4937	0.0126
Qualifications: College or University degree	0	ukbb	European	SNPs from the MHC (chr6 26M~34M) region was removed for this traits	-0.2052	0.0847	-2.4219	0.0154
Illnesses of siblings: Diabetes	0	ukbb	European	SNPs from the MHC (chr6 26M~34M) region was removed for this traits	0.4552	0.1881	2.4201	0.0155
Wheeze or whistling in the chest in last year	0	ukbb	European	SNPs from the MHC (chr6 26M~34M) region was removed for this traits	0.2405	0.1001	2.4036	0.0162
Age started oral contraceptive pill	0	ukbb	European	SNPs from the MHC (chr6 26M~34M) region was removed for this traits	-0.3217	0.1338	-2.4051	0.0162
Diastolic blood pressure_ automated reading	0	ukbb	European	SNPs from the MHC (chr6 26M~34M) region was removed for this traits	0.2165	0.0904	2.396	0.0166
Overall health rating	0	ukbb	European	SNPs from the MHC (chr6 26M~34M) region was removed for this traits	0.2199	0.0941	2.3355	0.0195
Body fat percentage	0	ukbb	European	SNPs from the MHC (chr6 26M~34M) region was removed for this traits	0.1662	0.0712	2.3335	0.0196
Vascular/heart problems diagnosed by doctor: None of the above	0	ukbb	European	SNPs from the MHC (chr6 26M~34M) region was removed for this traits	-0.2052	0.088	-2.3309	0.0198
Mineral and other dietary supplements: None of the above	0	ukbb	European	SNPs from the MHC (chr6 26M~34M) region was removed for this traits	0.2758	0.1188	2.3214	0.0203
Job involves mainly walking or standing	0	ukbb	European	SNPs from the MHC (chr6 26M~34M) region was removed for this traits	0.2302	0.0993	2.3175	0.0205
Femoral neck bone mineral density	22504420	bone	Mixed	Caution: using these data may yield less robust results due to minor departure of the LD structure; SNPs from the MHC (chr6 26M-34M) region were removed for this trait	0.2746	0.1203	2.2828	0.0224
Frequency of travelling from home to job workplace	0	ukbb	European	SNPs from the MHC (chr6 26M~34M) region was removed for this traits	0.407	0.1792	2.2707	0.0232
Free cholesterol in large HDL	27005778	metabolites	European	SNPs from the MHC (chr6 26M~34M) region was removed for this traits	-0.4828	0.2134	-2.2627	0.0237
Lumbar spine bone mineral density	22504420	bone	Mixed	Caution: using these data may yield less robust results due to minor departure of the LD structure; SNPs from the MHC (chr6 26M-34M) region were removed for this trait	0.2557	0.1137	2.249	0.0245
Average weekly champagne plus white wine intake	0	ukbb	European	SNPs from the MHC (chr6 26M~34M) region was removed for this traits	-0.3361	0.151	-2.2266	0.026
Mineral and other dietary supplements: Fish oil (including cod liver oil)	0	ukbb	European	SNPs from the MHC (chr6 26M~34M) region was removed for this traits	-0.2852	0.1281	-2.2268	0.026
Lung cancer (squamous cell)	24880342	cancer	European	Caution: using this data may yield results outside bounds due to relative low Z score of the SNP heritability of the trait; SNPs from the MHC (chr6 26M~34M) region was removed for this traits	0.7165	0.3221	2.2242	0.0261
Arm fat percentage (right)	0	ukbb	European	SNPs from the MHC (chr6 26M~34M) region was removed for this traits	0.1581	0.0711	2.2233	0.0262
Usual walking pace	0	ukbb	European	SNPs from the MHC (chr6 26M~34M) region was removed for this traits	-0.1971	0.0895	-2.2033	0.0276
Non-cancer illness code_ self-reported: hypertension	0	ukbb	European	SNPs from the MHC (chr6 26M~34M) region was removed for this traits	0.1883	0.0856	2.1994	0.0279
Non-cancer illness code_ self-reported: high cholesterol	0	ukbb	European	SNPs from the MHC (chr6 26M~34M) region was removed for this traits	0.263	0.1201	2.19	0.0285
Number of cigarettes previously smoked daily	0	ukbb	European	SNPs from the MHC (chr6 26M~34M) region was removed for this traits	-0.3186	0.1455	-2.1892	0.0286
Diagnoses - main ICD10: J22 Unspecified acute lower respiratory infection	0	ukbb	European	SNPs from the MHC (chr6 26M~34M) region was removed for this traits	0.7715	0.3523	2.1896	0.0286
Pain type(s) experienced in last month: Knee pain	0	ukbb	European	SNPs from the MHC (chr6 26M~34M) region was removed for this traits	0.2507	0.1157	2.1673	0.0302
Time spent watching television (TV)	0	ukbb	European	SNPs from the MHC (chr6 26M~34M) region was removed for this traits	0.1917	0.0889	2.1559	0.0311
Illness_ injury_ bereavement_ stress in last 2 years: Death of a close relative	0	ukbb	European	SNPs from the MHC (chr6 26M~34M) region was removed for this traits	0.51	0.2377	2.1458	0.0319
Number of days/week walked 10+ minutes	0	ukbb	European	SNPs from the MHC (chr6 26M~34M) region was removed for this traits	0.2512	0.1171	2.1448	0.032
Arm fat percentage (left)	0	ukbb	European	SNPs from the MHC (chr6 26M~34M) region was removed for this traits	0.1504	0.0705	2.1326	0.033
Diagnoses - main ICD10: R10 Abdominal and pelvic pain	0	ukbb	European	SNPs from the MHC (chr6 26M~34M) region was removed for this traits	0.384	0.1808	2.1243	0.0336
Diagnoses - main ICD10: R07 Pain in throat and chest	0	ukbb	European	SNPs from the MHC (chr6 26M~34M) region was removed for this traits	0.3366	0.1587	2.1212	0.0339
Friendships satisfaction	0	ukbb	European	SNPs from the MHC (chr6 26M~34M) region was removed for this traits	-0.306	0.1452	-2.1071	0.0351
Vascular/heart problems diagnosed by doctor: Angina	0	ukbb	European	SNPs from the MHC (chr6 26M~34M) region was removed for this traits	0.2957	0.1406	2.1026	0.0355
Number of full sisters	0	ukbb	European	SNPs from the MHC (chr6 26M~34M) region was removed for this traits	0.3117	0.1485	2.0992	0.0358
Current employment status: Doing unpaid or voluntary work	0	ukbb	European	SNPs from the MHC (chr6 26M~34M) region was removed for this traits	-0.3731	0.1779	-2.0979	0.0359
Total cholesterol in large HDL	27005778	metabolites	European	SNPs from the MHC (chr6 26M~34M) region was removed for this traits	-0.4251	0.2029	-2.0953	0.0361
Birth weight of first child	0	ukbb	European	SNPs from the MHC (chr6 26M~34M) region was removed for this traits	0.2031	0.097	2.0941	0.0363
Illnesses of siblings: None of the above (group 1)	0	ukbb	European	SNPs from the MHC (chr6 26M~34M) region was removed for this traits	-0.2949	0.1419	-2.0789	0.0376
Job involves heavy manual or physical work	0	ukbb	European	SNPs from the MHC (chr6 26M~34M) region was removed for this traits	0.2036	0.098	2.0762	0.0379
Illness_ injury_ bereavement_ stress in last 2 years: Financial difficulties	0	ukbb	European	SNPs from the MHC (chr6 26M~34M) region was removed for this traits	0.2414	0.1163	2.0755	0.0379
Squamous cell lung cancer	27488534	cancer	European	SNPs from the MHC (chr6 26M~34M) region was removed for this traits	0.5947	0.2872	2.0708	0.0384
Trunk fat percentage	0	ukbb	European	SNPs from the MHC (chr6 26M~34M) region was removed for this traits	0.1417	0.0684	2.0696	0.0385
Average weekly red wine intake	0	ukbb	European	SNPs from the MHC (chr6 26M~34M) region was removed for this traits	-0.2332	0.1132	-2.0601	0.0394
Types of transport used (excluding work): Cycle	0	ukbb	European	SNPs from the MHC (chr6 26M~34M) region was removed for this traits	-0.2549	0.1245	-2.0478	0.0406
Qualifications: NVQ or HND or HNC or equivalent	0	ukbb	European	SNPs from the MHC (chr6 26M~34M) region was removed for this traits	0.3545	0.1744	2.0325	0.0421
Mouth/teeth dental problems: Dentures	0	ukbb	European	SNPs from the MHC (chr6 26M~34M) region was removed for this traits	0.2148	0.1063	2.0217	0.0432
Vascular/heart problems diagnosed by doctor: High blood pressure	0	ukbb	European	SNPs from the MHC (chr6 26M~34M) region was removed for this traits	0.1684	0.0834	2.0193	0.0435
Systolic blood pressure_ automated reading	0	ukbb	European	SNPs from the MHC (chr6 26M~34M) region was removed for this traits	0.174	0.0862	2.0178	0.0436
Leg fat mass (right)	0	ukbb	European	SNPs from the MHC (chr6 26M~34M) region was removed for this traits	0.1423	0.0709	2.0062	0.0448
Ever had hysterectomy (womb removed)	0	ukbb	European	SNPs from the MHC (chr6 26M~34M) region was removed for this traits	0.4161	0.2076	2.0047	0.045
Total lipids in large HDL	27005778	metabolites	European	SNPs from the MHC (chr6 26M~34M) region was removed for this traits	-0.3881	0.1942	-1.9981	0.0457
Concentration of large HDL particles	27005778	metabolites	European	SNPs from the MHC (chr6 26M~34M) region was removed for this traits	-0.3884	0.1951	-1.9907	0.0465
Non-cancer illness code_ self-reported: angina	0	ukbb	European	SNPs from the MHC (chr6 26M~34M) region was removed for this traits	0.273	0.1382	1.9763	0.0481
Diagnoses - main ICD10: K30 Dyspepsia	0	ukbb	European	SNPs from the MHC (chr6 26M~34M) region was removed for this traits	0.7901	0.4011	1.9699	0.0488
Non-cancer illness code_ self-reported: hyperthyroidism/thyrotoxicosis	0	ukbb	European	SNPs from the MHC (chr6 26M~34M) region was removed for this traits	0.3683	0.1871	1.9684	0.049
Ever vs never smoked	20418890	smoking_behaviour	European	SNPs from the MHC (chr6 26M~34M) region was removed for this traits	0.2536	0.1295	1.9592	0.0501
Leg fat mass (left)	0	ukbb	European	SNPs from the MHC (chr6 26M~34M) region was removed for this traits	0.1381	0.0705	1.9592	0.0501
Number of trend entries	0	ukbb	European	SNPs from the MHC (chr6 26M~34M) region was removed for this traits	-0.5865	0.2995	-1.9585	0.0502
Pulse rate_ automated reading	0	ukbb	European	SNPs from the MHC (chr6 26M~34M) region was removed for this traits	0.1808	0.0925	1.9546	0.0506
Pain type(s) experienced in last month: None of the above	0	ukbb	European	SNPs from the MHC (chr6 26M~34M) region was removed for this traits	-0.183	0.094	-1.9475	0.0515
Illnesses of siblings: High blood pressure	0	ukbb	European	SNPs from the MHC (chr6 26M~34M) region was removed for this traits	0.2634	0.1372	1.9206	0.0548
Illness_ injury_ bereavement_ stress in last 2 years: None of the above	0	ukbb	European	SNPs from the MHC (chr6 26M~34M) region was removed for this traits	-0.2497	0.13	-1.9201	0.0548
Medication for cholesterol_ blood pressure_ diabetes_ or take exogenous hormones: Cholesterol lowering medication	0	ukbb	European	SNPs from the MHC (chr6 26M~34M) region was removed for this traits	0.2522	0.1321	1.9086	0.0563
Breastfed as a baby	0	ukbb	European	SNPs from the MHC (chr6 26M~34M) region was removed for this traits	-0.281	0.1476	-1.9042	0.0569
Intelligence	28530673	cognitive	European	SNPs from the MHC (chr6 26M~34M) region was removed for this traits	-0.2004	0.1059	-1.8934	0.0583
Diagnoses - main ICD10: K51 Ulcerative colitis	0	ukbb	European	SNPs from the MHC (chr6 26M~34M) region was removed for this traits	0.5493	0.2901	1.8934	0.0583
Phospholipids in large HDL	27005778	metabolites	European	SNPs from the MHC (chr6 26M~34M) region was removed for this traits	-0.3776	0.1999	-1.8891	0.0589
Non-cancer illness code_ self-reported: hypopituitarism	0	ukbb	European	SNPs from the MHC (chr6 26M~34M) region was removed for this traits	-1.1621	0.6169	-1.8838	0.0596
Body mass index (BMI)	0	ukbb	European	SNPs from the MHC (chr6 26M~34M) region was removed for this traits	0.1325	0.0705	1.8795	0.0602
Forced expiratory volume in 1 second (FEV1)/Forced Vital capacity(FVC)	26635082	lung_function	European	SNPs from the MHC (chr6 26M~34M) region was removed for this traits	0.2938	0.1564	1.8778	0.0604
Standing height	0	ukbb	European	SNPs from the MHC (chr6 26M~34M) region was removed for this traits	-0.125	0.0669	-1.8694	0.0616
Average weekly fortified wine intake	0	ukbb	European	SNPs from the MHC (chr6 26M~34M) region was removed for this traits	-0.3473	0.1871	-1.8568	0.0633
Tinnitus: Yes_ but not now_ but have in the past	0	ukbb	European	SNPs from the MHC (chr6 26M~34M) region was removed for this traits	0.4851	0.2615	1.8553	0.0636
Cholesterol esters in large HDL	27005778	metabolites	European	SNPs from the MHC (chr6 26M~34M) region was removed for this traits	-0.3552	0.1917	-1.8532	0.0639
Non-cancer illness code_ self-reported: nasal polyps	0	ukbb	European	SNPs from the MHC (chr6 26M~34M) region was removed for this traits	-0.4978	0.2724	-1.8271	0.0677
Qualifications: CSEs or equivalent	0	ukbb	European	SNPs from the MHC (chr6 26M~34M) region was removed for this traits	0.2698	0.1501	1.7973	0.0723
Duration of fitness test	0	ukbb	European	SNPs from the MHC (chr6 26M~34M) region was removed for this traits	-0.6925	0.3859	-1.7945	0.0727
Arm fat mass (right)	0	ukbb	European	SNPs from the MHC (chr6 26M~34M) region was removed for this traits	0.1228	0.0685	1.793	0.073
Diagnoses - main ICD10: L03 Cellulitis	0	ukbb	European	SNPs from the MHC (chr6 26M~34M) region was removed for this traits	-0.587	0.3276	-1.7916	0.0732
Diagnoses - main ICD10: I84 Haemorrhoids	0	ukbb	European	SNPs from the MHC (chr6 26M~34M) region was removed for this traits	0.3481	0.195	1.7857	0.0741
Exposure to tobacco smoke at home	0	ukbb	European	SNPs from the MHC (chr6 26M~34M) region was removed for this traits	0.3232	0.1812	1.7837	0.0745
Diagnoses - main ICD10: G56 Mononeuropathies of upper limb	0	ukbb	European	SNPs from the MHC (chr6 26M~34M) region was removed for this traits	0.2546	0.1434	1.7754	0.0758
Current employment status: Unable to work because of sickness or disability	0	ukbb	European	SNPs from the MHC (chr6 26M~34M) region was removed for this traits	0.2429	0.1372	1.7701	0.0767
Cancer code_ self-reported: basal cell carcinoma	0	ukbb	European	SNPs from the MHC (chr6 26M~34M) region was removed for this traits	-0.3404	0.1926	-1.7678	0.0771
Heel bone mineral density (BMD) T-score_ automated	0	ukbb	European	SNPs from the MHC (chr6 26M~34M) region was removed for this traits	0.1357	0.0769	1.7654	0.0775
Total cholesterol in HDL	27005778	metabolites	European	SNPs from the MHC (chr6 26M~34M) region was removed for this traits	-0.3796	0.2166	-1.7527	0.0797
Qualifications: Other professional qualifications eg: nursing_ teaching	0	ukbb	European	SNPs from the MHC (chr6 26M~34M) region was removed for this traits	-0.1856	0.106	-1.7507	0.08
Whole body fat mass	0	ukbb	European	SNPs from the MHC (chr6 26M~34M) region was removed for this traits	0.1191	0.0681	1.7494	0.0802
Diagnoses - main ICD10: K60 Fissure and fistula of anal and rectal regions	0	ukbb	European	SNPs from the MHC (chr6 26M~34M) region was removed for this traits	0.4893	0.2829	1.7296	0.0837
Frequency of walking for pleasure in last 4 weeks	0	ukbb	European	SNPs from the MHC (chr6 26M~34M) region was removed for this traits	0.2377	0.1383	1.7183	0.0857
Types of transport used (excluding work): Public transport	0	ukbb	European	SNPs from the MHC (chr6 26M~34M) region was removed for this traits	-0.1987	0.1166	-1.7035	0.0885
Knee pain for 3+ months	0	ukbb	European	SNPs from the MHC (chr6 26M~34M) region was removed for this traits	0.3964	0.2339	1.6949	0.0901
Forced expiratory volume in 1-second (FEV1)	0	ukbb	European	SNPs from the MHC (chr6 26M~34M) region was removed for this traits	-0.1374	0.0812	-1.6926	0.0905
Arm fat mass (left)	0	ukbb	European	SNPs from the MHC (chr6 26M~34M) region was removed for this traits	0.116	0.0686	1.6913	0.0908
Medication for cholesterol_ blood pressure or diabetes: Blood pressure medication	0	ukbb	European	SNPs from the MHC (chr6 26M~34M) region was removed for this traits	0.1657	0.098	1.6907	0.0909
Mean Putamen	25607358	brain_volume	European	SNPs from the MHC (chr6 26M~34M) region was removed for this traits	-0.2794	0.1655	-1.6879	0.0914
Light smokers_ at least 100 smokes in lifetime	0	ukbb	European	SNPs from the MHC (chr6 26M~34M) region was removed for this traits	0.2272	0.1356	1.6763	0.0937
Tinnitus: Yes_ now most or all of the time	0	ukbb	European	SNPs from the MHC (chr6 26M~34M) region was removed for this traits	-0.3365	0.2014	-1.6708	0.0948
Loud music exposure frequency	0	ukbb	European	SNPs from the MHC (chr6 26M~34M) region was removed for this traits	0.2998	0.1795	1.6699	0.0949
Non-cancer illness code_ self-reported: hayfever/allergic rhinitis	0	ukbb	European	SNPs from the MHC (chr6 26M~34M) region was removed for this traits	-0.2205	0.1321	-1.6687	0.0952
Pain type(s) experienced in last month: Hip pain	0	ukbb	European	SNPs from the MHC (chr6 26M~34M) region was removed for this traits	0.2168	0.1313	1.6512	0.0987
Mean diameter for HDL particles	27005778	metabolites	European	SNPs from the MHC (chr6 26M~34M) region was removed for this traits	-0.3378	0.2049	-1.6488	0.0992
Smoking/smokers in household	0	ukbb	European	SNPs from the MHC (chr6 26M~34M) region was removed for this traits	0.3162	0.1927	1.6406	0.1009
Non-cancer illness code_ self-reported: retinal detachment	0	ukbb	European	SNPs from the MHC (chr6 26M~34M) region was removed for this traits	-0.5311	0.3254	-1.632	0.1027
Pain type(s) experienced in last month: Facial pain	0	ukbb	European	SNPs from the MHC (chr6 26M~34M) region was removed for this traits	-0.3392	0.2085	-1.6273	0.1037
Diagnoses - main ICD10: J33 Nasal polyp	0	ukbb	European	SNPs from the MHC (chr6 26M~34M) region was removed for this traits	-0.5754	0.3575	-1.6097	0.1075
Phospholipids in very large HDL	27005778	metabolites	European	SNPs from the MHC (chr6 26M~34M) region was removed for this traits	-0.3722	0.2313	-1.609	0.1076
Number of cigarettes currently smoked daily (current cigarette smokers)	0	ukbb	European	SNPs from the MHC (chr6 26M~34M) region was removed for this traits	0.3593	0.2237	1.6059	0.1083
Diagnoses - main ICD10: M70 Soft tissue disorders related to use_ overuse and pressure	0	ukbb	European	SNPs from the MHC (chr6 26M~34M) region was removed for this traits	0.4581	0.2872	1.5953	0.1107
Lung cancer	27488534	cancer	European	SNPs from the MHC (chr6 26M~34M) region was removed for this traits	0.2706	0.1702	1.5895	0.1119
Total Cholesterol	20686565	lipids	European	SNPs from the MHC (chr6 26M~34M) region was removed for this traits	0.1628	0.1035	1.5727	0.1158
Diagnoses - main ICD10: K76 Other diseases of liver	0	ukbb	European	SNPs from the MHC (chr6 26M~34M) region was removed for this traits	0.5366	0.3413	1.5722	0.1159
Trunk fat mass	0	ukbb	European	SNPs from the MHC (chr6 26M~34M) region was removed for this traits	0.1031	0.066	1.5631	0.118
Forced expiratory volume in 1-second (FEV1)_ Best measure	0	ukbb	European	SNPs from the MHC (chr6 26M~34M) region was removed for this traits	-0.1309	0.0845	-1.5485	0.1215
Alcohol intake versus 10 years previously	0	ukbb	European	SNPs from the MHC (chr6 26M~34M) region was removed for this traits	0.1975	0.128	1.5434	0.1227
Leg pain on walking	0	ukbb	European	SNPs from the MHC (chr6 26M~34M) region was removed for this traits	0.2019	0.1309	1.5417	0.1231
Types of physical activity in last 4 weeks: Heavy DIY (eg: weeding_ lawn mowing_ carpentry_ digging)	0	ukbb	European	SNPs from the MHC (chr6 26M~34M) region was removed for this traits	-0.1782	0.1159	-1.5376	0.1241
Pain type(s) experienced in last month: Neck or shoulder pain	0	ukbb	European	SNPs from the MHC (chr6 26M~34M) region was removed for this traits	0.1694	0.1103	1.536	0.1245
Type of tobacco previously smoked: Cigars or pipes	0	ukbb	European	SNPs from the MHC (chr6 26M~34M) region was removed for this traits	-0.5164	0.3368	-1.5333	0.1252
Ulcerative colitis	26192919	autoimmune	European	SNPs from the MHC (chr6 26M~34M) region was removed for this traits	0.1887	0.1237	1.5246	0.1274
Major depressive disorder	22472876	psychiatric	European	SNPs from the MHC (chr6 26M~34M) region was removed for this traits	0.2722	0.1788	1.522	0.128
Non-cancer illness code_ self-reported: polio / poliomyelitis	0	ukbb	European	SNPs from the MHC (chr6 26M~34M) region was removed for this traits	-0.5415	0.356	-1.521	0.1283
Fathers age at death	27015805	aging	European	SNPs from the MHC (chr6 26M~34M) region was removed for this traits	-0.2916	0.193	-1.5109	0.1308
Pulse rate	0	ukbb	European	SNPs from the MHC (chr6 26M~34M) region was removed for this traits	0.1801	0.1195	1.5074	0.1317
Potassium in urine	0	ukbb	European	SNPs from the MHC (chr6 26M~34M) region was removed for this traits	-0.17	0.1128	-1.5074	0.1317
Ever used hormone-replacement therapy (HRT)	0	ukbb	European	SNPs from the MHC (chr6 26M~34M) region was removed for this traits	-0.1979	0.1314	-1.5061	0.132
Pain type(s) experienced in last month: Stomach or abdominal pain	0	ukbb	European	SNPs from the MHC (chr6 26M~34M) region was removed for this traits	0.2011	0.1335	1.5055	0.1322
Apolipoprotein A-I	27005778	metabolites	European	SNPs from the MHC (chr6 26M~34M) region was removed for this traits	-0.4012	0.2673	-1.5006	0.1335
Illnesses of mother: None of the above (group 2)	0	ukbb	European	SNPs from the MHC (chr6 26M~34M) region was removed for this traits	-0.2951	0.198	-1.4908	0.136
Length of working week for main job	0	ukbb	European	SNPs from the MHC (chr6 26M~34M) region was removed for this traits	0.2631	0.1767	1.4892	0.1364
Lung cancer (all)	24880342	cancer	European	SNPs from the MHC (chr6 26M~34M) region was removed for this traits	0.2599	0.1748	1.4865	0.1371
Non-cancer illness code_ self-reported: osteoporosis	0	ukbb	European	SNPs from the MHC (chr6 26M~34M) region was removed for this traits	-0.1974	0.1334	-1.48	0.1389
Age at last live birth	0	ukbb	European	SNPs from the MHC (chr6 26M~34M) region was removed for this traits	-0.1818	0.1236	-1.4716	0.1411
Maximum workload during fitness test	0	ukbb	European	SNPs from the MHC (chr6 26M~34M) region was removed for this traits	-0.3596	0.2444	-1.4714	0.1412
Why reduced smoking: Illness or ill health	0	ukbb	European	SNPs from the MHC (chr6 26M~34M) region was removed for this traits	-0.4443	0.303	-1.4662	0.1426
Forced Vital capacity(FVC)	26635082	lung_function	European	SNPs from the MHC (chr6 26M~34M) region was removed for this traits	-0.2081	0.1421	-1.4648	0.143
Types of physical activity in last 4 weeks: Other exercises (eg: swimming_ cycling_ keep fit_ bowling)	0	ukbb	European	SNPs from the MHC (chr6 26M~34M) region was removed for this traits	-0.1481	0.1015	-1.4588	0.1446
Illnesses of siblings: Stroke	0	ukbb	European	SNPs from the MHC (chr6 26M~34M) region was removed for this traits	0.512	0.3511	1.4582	0.1448
Mean Caudate	25607358	brain_volume	European	SNPs from the MHC (chr6 26M~34M) region was removed for this traits	-0.2677	0.1842	-1.4531	0.1462
Current employment status: Looking after home and/or family	0	ukbb	European	SNPs from the MHC (chr6 26M~34M) region was removed for this traits	-0.3375	0.2325	-1.4519	0.1465
Non-cancer illness code_ self-reported: kidney stone/ureter stone/bladder stone	0	ukbb	European	SNPs from the MHC (chr6 26M~34M) region was removed for this traits	-0.273	0.1888	-1.446	0.1482
Waist circumference	0	ukbb	European	SNPs from the MHC (chr6 26M~34M) region was removed for this traits	0.1058	0.0734	1.4408	0.1496
Total cholesterol in medium HDL	27005778	metabolites	European	Caution: using this data may yield results outside bounds due to relative low Z score of the SNP heritability of the trait; SNPs from the MHC (chr6 26M~34M) region was removed for this traits	-0.4745	0.3307	-1.4347	0.1514
Years of schooling 2016	27225129	education	European	SNPs from the MHC (chr6 26M~34M) region was removed for this traits	-0.1112	0.0776	-1.4334	0.1517
Description of average fatty acid chain length; not actual carbon number	27005778	metabolites	European	SNPs from the MHC (chr6 26M~34M) region was removed for this traits	-0.387	0.2702	-1.4322	0.1521
Frequency of depressed mood in last 2 weeks	0	ukbb	European	SNPs from the MHC (chr6 26M~34M) region was removed for this traits	0.1542	0.109	1.415	0.1571
Non-cancer illness code_ self-reported: sleep apnoea	0	ukbb	European	SNPs from the MHC (chr6 26M~34M) region was removed for this traits	-0.452	0.3197	-1.4136	0.1575
Neo-conscientiousness	21173776	personality	European	Caution: using this data may yield results outside bounds due to relative low Z score of the SNP heritability of the trait; SNPs from the MHC (chr6 26M~34M) region was removed for this traits	0.418	0.2963	1.4106	0.1584
Medication for cholesterol_ blood pressure or diabetes: None of the above	0	ukbb	European	SNPs from the MHC (chr6 26M~34M) region was removed for this traits	-0.1465	0.104	-1.4084	0.159
Diagnoses - main ICD10: R11 Nausea and vomiting	0	ukbb	European	SNPs from the MHC (chr6 26M~34M) region was removed for this traits	1.104	0.7889	1.3993	0.1617
Duration of heavy DIY	0	ukbb	European	SNPs from the MHC (chr6 26M~34M) region was removed for this traits	0.2163	0.1555	1.3908	0.1643
Hair/balding pattern: Pattern 2	0	ukbb	European	SNPs from the MHC (chr6 26M~34M) region was removed for this traits	-0.1852	0.1334	-1.3878	0.1652
Depressive symptoms	27089181	psychiatric	European	SNPs from the MHC (chr6 26M~34M) region was removed for this traits	0.1684	0.1214	1.3872	0.1654
Diagnoses - main ICD10: K80 Cholelithiasis	0	ukbb	European	SNPs from the MHC (chr6 26M~34M) region was removed for this traits	-0.2751	0.1985	-1.3859	0.1658
Chest pain or discomfort	0	ukbb	European	SNPs from the MHC (chr6 26M~34M) region was removed for this traits	0.1477	0.1075	1.3735	0.1696
Non-cancer illness code_ self-reported: anxiety/panic attacks	0	ukbb	European	SNPs from the MHC (chr6 26M~34M) region was removed for this traits	-0.2867	0.2093	-1.3697	0.1708
Time spent driving	0	ukbb	European	SNPs from the MHC (chr6 26M~34M) region was removed for this traits	-0.1508	0.1102	-1.3677	0.1714
Types of transport used (excluding work): Car/motor vehicle	0	ukbb	European	SNPs from the MHC (chr6 26M~34M) region was removed for this traits	-0.1696	0.1241	-1.3667	0.1717
Diagnoses - main ICD10: E04 Other non-toxic goitre	0	ukbb	European	SNPs from the MHC (chr6 26M~34M) region was removed for this traits	-0.3599	0.2635	-1.366	0.1719
Diagnoses - main ICD10: N92 Excessive_ frequent and irregular menstruation	0	ukbb	European	SNPs from the MHC (chr6 26M~34M) region was removed for this traits	0.2652	0.1946	1.3626	0.173
Non-cancer illness code_ self-reported: crohns disease	0	ukbb	European	SNPs from the MHC (chr6 26M~34M) region was removed for this traits	0.3248	0.2385	1.3619	0.1732
Medication for pain relief_ constipation_ heartburn: None of the above	0	ukbb	European	SNPs from the MHC (chr6 26M~34M) region was removed for this traits	-0.1267	0.0931	-1.3603	0.1737
Fathers age at death	0	ukbb	European	SNPs from the MHC (chr6 26M~34M) region was removed for this traits	-0.1594	0.1172	-1.3597	0.1739
Diagnoses - main ICD10: R04 Haemorrhage from respiratory passages	0	ukbb	European	SNPs from the MHC (chr6 26M~34M) region was removed for this traits	-0.5341	0.3946	-1.3536	0.1759
Mouth/teeth dental problems: Toothache	0	ukbb	European	SNPs from the MHC (chr6 26M~34M) region was removed for this traits	0.2813	0.208	1.3528	0.1761
Duration walking for pleasure	0	ukbb	European	SNPs from the MHC (chr6 26M~34M) region was removed for this traits	-0.1771	0.1313	-1.3487	0.1774
Diagnoses - main ICD10: N20 Calculus of kidney and ureter	0	ukbb	European	SNPs from the MHC (chr6 26M~34M) region was removed for this traits	-0.3266	0.2421	-1.3488	0.1774
Non-cancer illness code_ self-reported: hypothyroidism/myxoedema	0	ukbb	European	SNPs from the MHC (chr6 26M~34M) region was removed for this traits	-0.1402	0.1042	-1.3452	0.1786
Daytime dozing / sleeping (narcolepsy)	0	ukbb	European	SNPs from the MHC (chr6 26M~34M) region was removed for this traits	-0.1411	0.1049	-1.3446	0.1787
Cancer code_ self-reported: malignant melanoma	0	ukbb	European	SNPs from the MHC (chr6 26M~34M) region was removed for this traits	0.3425	0.2573	1.3313	0.1831
Tinnitus: Yes_ now some of the time	0	ukbb	European	SNPs from the MHC (chr6 26M~34M) region was removed for this traits	-0.4242	0.3203	-1.3242	0.1854
Number of days/week of moderate physical activity 10+ minutes	0	ukbb	European	SNPs from the MHC (chr6 26M~34M) region was removed for this traits	0.1507	0.1148	1.3125	0.1894
Diagnoses - main ICD10: I83 Varicose veins of lower extremities	0	ukbb	European	SNPs from the MHC (chr6 26M~34M) region was removed for this traits	-0.1837	0.14	-1.3117	0.1896
Irritability	0	ukbb	European	SNPs from the MHC (chr6 26M~34M) region was removed for this traits	-0.1115	0.0853	-1.3071	0.1912
Platelet count	22139419	haemotological	European	SNPs from the MHC (chr6 26M~34M) region was removed for this traits	0.1493	0.1156	1.2911	0.1967
Free cholesterol in medium HDL	27005778	metabolites	European	SNPs from the MHC (chr6 26M~34M) region was removed for this traits	-0.3569	0.2792	-1.2782	0.2012
Former vs Current smoker	20418890	smoking_behaviour	European	SNPs from the MHC (chr6 26M~34M) region was removed for this traits	-0.2547	0.1997	-1.2757	0.2021
Ratio of bisallylic groups to total fatty acids	27005778	metabolites	European	Caution: using this data may yield results outside bounds due to relative low Z score of the SNP heritability of the trait; SNPs from the MHC (chr6 26M~34M) region was removed for this traits	-0.2188	0.1727	-1.2672	0.2051
Forced vital capacity (FVC)	0	ukbb	European	SNPs from the MHC (chr6 26M~34M) region was removed for this traits	-0.0932	0.0749	-1.2433	0.2138
Had major operations	0	ukbb	European	SNPs from the MHC (chr6 26M~34M) region was removed for this traits	-0.1922	0.1556	-1.2353	0.2167
Non-cancer illness code_ self-reported: rheumatoid arthritis	0	ukbb	European	SNPs from the MHC (chr6 26M~34M) region was removed for this traits	-0.3376	0.2736	-1.2338	0.2173
Forced expiratory volume in 1-second (FEV1)_ predicted	0	ukbb	European	SNPs from the MHC (chr6 26M~34M) region was removed for this traits	-0.1187	0.0963	-1.2324	0.2178
Diagnoses - main ICD10: K40 Inguinal hernia	0	ukbb	European	SNPs from the MHC (chr6 26M~34M) region was removed for this traits	-0.1663	0.1351	-1.2309	0.2183
Phospholipids in large VLDL	27005778	metabolites	European	SNPs from the MHC (chr6 26M~34M) region was removed for this traits	0.2376	0.1931	1.2307	0.2184
Vitamin and mineral supplements: Vitamin E	0	ukbb	European	SNPs from the MHC (chr6 26M~34M) region was removed for this traits	-0.2805	0.2279	-1.2308	0.2184
Peak expiratory flow (PEF)	0	ukbb	European	SNPs from the MHC (chr6 26M~34M) region was removed for this traits	-0.1171	0.0961	-1.2191	0.2228
Fractured bone site(s): Wrist	0	ukbb	European	SNPs from the MHC (chr6 26M~34M) region was removed for this traits	0.2881	0.2366	1.2177	0.2233
Average number of double bonds in a fatty acid chain	27005778	metabolites	European	SNPs from the MHC (chr6 26M~34M) region was removed for this traits	-0.2414	0.1983	-1.2172	0.2235
Attention deficit hyperactivity disorder (GC)	27663945	psychiatric	European	Caution: using this data may yield results outside bounds due to relative low Z score of the SNP heritability of the trait; SNPs from the MHC (chr6 26M~34M) region was removed for this traits	0.3774	0.3106	1.2149	0.2244
Attention deficit hyperactivity disorder (No GC)	27663945	psychiatric	European	Caution: using this data may yield results outside bounds due to relative low Z score of the SNP heritability of the trait; SNPs from the MHC (chr6 26M~34M) region was removed for this traits	0.3755	0.3094	1.2136	0.2249
Parents age at death	27015805	aging	European	SNPs from the MHC (chr6 26M~34M) region was removed for this traits	-0.2851	0.2356	-1.2105	0.2261
Frequency of heavy DIY in last 4 weeks	0	ukbb	European	SNPs from the MHC (chr6 26M~34M) region was removed for this traits	0.2227	0.185	1.2037	0.2287
Past tobacco smoking	0	ukbb	European	SNPs from the MHC (chr6 26M~34M) region was removed for this traits	-0.1104	0.0919	-1.2013	0.2296
Prospective memory result	0	ukbb	European	SNPs from the MHC (chr6 26M~34M) region was removed for this traits	0.1651	0.1378	1.1975	0.2311
Loneliness_ isolation	0	ukbb	European	SNPs from the MHC (chr6 26M~34M) region was removed for this traits	-0.1239	0.1038	-1.1937	0.2326
Diagnoses - main ICD10: K43 Ventral hernia	0	ukbb	European	SNPs from the MHC (chr6 26M~34M) region was removed for this traits	-0.2757	0.2318	-1.1896	0.2342
Non-cancer illness code_ self-reported: eczema/dermatitis	0	ukbb	European	SNPs from the MHC (chr6 26M~34M) region was removed for this traits	-0.2346	0.1976	-1.1873	0.2351
Alcohol usually taken with meals	0	ukbb	European	SNPs from the MHC (chr6 26M~34M) region was removed for this traits	-0.1167	0.099	-1.1781	0.2388
LDL cholesterol	20686565	lipids	European	SNPs from the MHC (chr6 26M~34M) region was removed for this traits	0.1413	0.12	1.177	0.2392
Urate	23263486	other	European	SNPs from the MHC (chr6 26M~34M) region was removed for this traits	0.1101	0.0938	1.1743	0.2403
Alanine	27005778	metabolites	European	SNPs from the MHC (chr6 26M~34M) region was removed for this traits	-0.2616	0.2234	-1.1711	0.2416
Forced vital capacity (FVC)_ Best measure	0	ukbb	European	SNPs from the MHC (chr6 26M~34M) region was removed for this traits	-0.0943	0.0806	-1.171	0.2416
Ever highly irritable/argumentative for 2 days	0	ukbb	European	SNPs from the MHC (chr6 26M~34M) region was removed for this traits	0.1745	0.1492	1.1698	0.2421
Duration of moderate activity	0	ukbb	European	SNPs from the MHC (chr6 26M~34M) region was removed for this traits	0.1336	0.1151	1.1605	0.2458
Trunk fat-free mass	0	ukbb	European	SNPs from the MHC (chr6 26M~34M) region was removed for this traits	-0.0771	0.0667	-1.1568	0.2474
Diagnoses - main ICD10: G47 Sleep disorders	0	ukbb	European	SNPs from the MHC (chr6 26M~34M) region was removed for this traits	-0.2678	0.2315	-1.1565	0.2475
Other serious medical condition/disability diagnosed by doctor	0	ukbb	European	SNPs from the MHC (chr6 26M~34M) region was removed for this traits	-0.1451	0.1265	-1.1473	0.2513
Forced expiratory volume in 1 second (FEV1)	28166213	lung_function	European	SNPs from the MHC (chr6 26M~34M) region was removed for this traits	-0.1264	0.1106	-1.143	0.253
Trunk predicted mass	0	ukbb	European	SNPs from the MHC (chr6 26M~34M) region was removed for this traits	-0.0761	0.0666	-1.1427	0.2532
Drive faster than motorway speed limit	0	ukbb	European	SNPs from the MHC (chr6 26M~34M) region was removed for this traits	-0.1234	0.1084	-1.1384	0.2549
Diagnoses - main ICD10: K21 Gastro-oesophageal reflux disease	0	ukbb	European	SNPs from the MHC (chr6 26M~34M) region was removed for this traits	0.2503	0.2209	1.1334	0.257
Mono-unsaturated fatty acids	27005778	metabolites	European	Caution: using this data may yield results outside bounds due to relative low Z score of the SNP heritability of the trait; SNPs from the MHC (chr6 26M~34M) region was removed for this traits	0.3119	0.2755	1.1324	0.2575
Primary sclerosing cholangitis	27992413	autoimmune	Mixed	Caution: using this data may yield results outside bounds due to relative low Z score of the SNP heritability of the trait; SNPs from the MHC (chr6 26M~34M) region was removed for this traits	0.1964	0.1735	1.1321	0.2576
Maximum heart rate during fitness test	0	ukbb	European	SNPs from the MHC (chr6 26M~34M) region was removed for this traits	-0.2171	0.1919	-1.1314	0.2579
Diagnoses - main ICD10: R69 Unknown and unspecified causes of morbidity	0	ukbb	European	SNPs from the MHC (chr6 26M~34M) region was removed for this traits	-0.2855	0.2528	-1.1294	0.2587
Pain type(s) experienced in last month: Pain all over the body	0	ukbb	European	SNPs from the MHC (chr6 26M~34M) region was removed for this traits	0.1884	0.1673	1.1261	0.2601
Total lipids in very large HDL	27005778	metabolites	European	Caution: using this data may yield results outside bounds due to relative low Z score of the SNP heritability of the trait; SNPs from the MHC (chr6 26M~34M) region was removed for this traits	-0.3292	0.2937	-1.1209	0.2623
Average number of methylene groups per a double bond	27005778	metabolites	European	Caution: using this data may yield results outside bounds due to relative low Z score of the SNP heritability of the trait; SNPs from the MHC (chr6 26M~34M) region was removed for this traits	0.23	0.2066	1.1132	0.2656
Medication for cholesterol_ blood pressure or diabetes: Cholesterol lowering medication	0	ukbb	European	SNPs from the MHC (chr6 26M~34M) region was removed for this traits	0.1336	0.1201	1.1121	0.2661
Apolipoprotein B	27005778	metabolites	European	SNPs from the MHC (chr6 26M~34M) region was removed for this traits	0.2891	0.2609	1.1083	0.2678
Total lipids in medium VLDL	27005778	metabolites	European	SNPs from the MHC (chr6 26M~34M) region was removed for this traits	0.2086	0.1886	1.1058	0.2688
Diagnoses - main ICD10: K20 Oesophagitis	0	ukbb	European	SNPs from the MHC (chr6 26M~34M) region was removed for this traits	0.39	0.3536	1.103	0.27
Shortness of breath walking on level ground	0	ukbb	European	SNPs from the MHC (chr6 26M~34M) region was removed for this traits	0.1557	0.1414	1.1013	0.2708
Seen doctor (GP) for nerves_ anxiety_ tension or depression	0	ukbb	European	SNPs from the MHC (chr6 26M~34M) region was removed for this traits	0.0954	0.0867	1.1008	0.271
Sensitivity / hurt feelings	0	ukbb	European	SNPs from the MHC (chr6 26M~34M) region was removed for this traits	-0.0937	0.0854	-1.0976	0.2724
Medication for cholesterol_ blood pressure_ diabetes_ or take exogenous hormones: None of the above	0	ukbb	European	SNPs from the MHC (chr6 26M~34M) region was removed for this traits	-0.1266	0.1156	-1.0958	0.2732
Diagnoses - main ICD10: C44 Other malignant neoplasms of skin	0	ukbb	European	SNPs from the MHC (chr6 26M~34M) region was removed for this traits	-0.2187	0.1998	-1.0947	0.2737
Forced expiratory volume in 1 second (FEV1)/Forced Vital capacity(FVC)	28166213	lung_function	European	SNPs from the MHC (chr6 26M~34M) region was removed for this traits	-0.1102	0.1011	-1.0899	0.2758
Guilty feelings	0	ukbb	European	SNPs from the MHC (chr6 26M~34M) region was removed for this traits	-0.1107	0.1017	-1.0889	0.2762
Risk taking	0	ukbb	European	SNPs from the MHC (chr6 26M~34M) region was removed for this traits	0.0906	0.0837	1.0819	0.2793
Illnesses of father: Lung cancer	0	ukbb	European	SNPs from the MHC (chr6 26M~34M) region was removed for this traits	-0.1854	0.174	-1.0651	0.2868
Subjective well being	27089181	psychiatric	European	SNPs from the MHC (chr6 26M~34M) region was removed for this traits	0.1289	0.1215	1.0614	0.2885
Number of children fathered	0	ukbb	European	SNPs from the MHC (chr6 26M~34M) region was removed for this traits	0.1581	0.1493	1.0587	0.2897
Types of physical activity in last 4 weeks: Strenuous sports	0	ukbb	European	SNPs from the MHC (chr6 26M~34M) region was removed for this traits	-0.1521	0.1446	-1.052	0.2928
Hearing aid user	0	ukbb	European	SNPs from the MHC (chr6 26M~34M) region was removed for this traits	-0.1886	0.1805	-1.0444	0.2963
Length of menstrual cycle	0	ukbb	European	SNPs from the MHC (chr6 26M~34M) region was removed for this traits	-0.2136	0.2056	-1.0388	0.2989
Valine	27005778	metabolites	European	SNPs from the MHC (chr6 26M~34M) region was removed for this traits	-0.2483	0.2399	-1.0354	0.3005
Concentration of very large HDL particles	27005778	metabolites	European	Caution: using this data may yield results outside bounds due to relative low Z score of the SNP heritability of the trait; SNPs from the MHC (chr6 26M~34M) region was removed for this traits	-0.2759	0.2676	-1.0311	0.3025
Mouth/teeth dental problems: Painful gums	0	ukbb	European	SNPs from the MHC (chr6 26M~34M) region was removed for this traits	0.2224	0.2157	1.0311	0.3025
Forced Vital capacity(FVC)	28166213	lung_function	European	SNPs from the MHC (chr6 26M~34M) region was removed for this traits	-0.1181	0.1148	-1.0292	0.3034
Non-cancer illness code_ self-reported: pernicious anaemia	0	ukbb	European	SNPs from the MHC (chr6 26M~34M) region was removed for this traits	-0.2956	0.2874	-1.0283	0.3038
Glycoprotein acetyls; mainly a1-acid glycoprotein	27005778	metabolites	European	SNPs from the MHC (chr6 26M~34M) region was removed for this traits	0.2567	0.2501	1.0264	0.3047
Concentration of medium VLDL particles	27005778	metabolites	European	SNPs from the MHC (chr6 26M~34M) region was removed for this traits	0.1972	0.1927	1.0234	0.3061
Qualifications: O levels/GCSEs or equivalent	0	ukbb	European	SNPs from the MHC (chr6 26M~34M) region was removed for this traits	-0.1034	0.1011	-1.0227	0.3065
Alcohol drinker status: Previous	0	ukbb	European	SNPs from the MHC (chr6 26M~34M) region was removed for this traits	0.1747	0.1712	1.0207	0.3074
Illnesses of mother: Heart disease	0	ukbb	European	SNPs from the MHC (chr6 26M~34M) region was removed for this traits	0.1697	0.1665	1.0191	0.3082
Phospholipids in medium VLDL	27005778	metabolites	European	SNPs from the MHC (chr6 26M~34M) region was removed for this traits	0.2058	0.2037	1.0104	0.3123
Ratio of bisallylic groups to double bonds	27005778	metabolites	European	Caution: using this data may yield results outside bounds due to relative low Z score of the SNP heritability of the trait; SNPs from the MHC (chr6 26M~34M) region was removed for this traits	-0.1646	0.1637	-1.0058	0.3145
Eye problems/disorders: Diabetes related eye disease	0	ukbb	European	SNPs from the MHC (chr6 26M~34M) region was removed for this traits	0.232	0.2308	1.0055	0.3146
Cholesterol esters in medium HDL	27005778	metabolites	European	Caution: using this data may yield results outside bounds due to relative low Z score of the SNP heritability of the trait; SNPs from the MHC (chr6 26M~34M) region was removed for this traits	-0.3319	0.3311	-1.0025	0.3161
Diabetes diagnosed by doctor	0	ukbb	European	SNPs from the MHC (chr6 26M~34M) region was removed for this traits	0.1055	0.1053	1.002	0.3163
Average weekly spirits intake	0	ukbb	European	SNPs from the MHC (chr6 26M~34M) region was removed for this traits	-0.1372	0.1371	-1.0007	0.317
Ever smoked	0	ukbb	European	SNPs from the MHC (chr6 26M~34M) region was removed for this traits	0.0931	0.0931	1.0007	0.317
Leptin_not_adjBMI	26833098	hormone	European	SNPs from the MHC (chr6 26M~34M) region was removed for this traits	0.1695	0.1711	0.9904	0.322
Types of physical activity in last 4 weeks: None of the above	0	ukbb	European	SNPs from the MHC (chr6 26M~34M) region was removed for this traits	-0.1263	0.1287	-0.9816	0.3263
Sitting height	0	ukbb	European	SNPs from the MHC (chr6 26M~34M) region was removed for this traits	-0.0636	0.0649	-0.9811	0.3265
Diagnoses - main ICD10: M10 Gout	0	ukbb	European	SNPs from the MHC (chr6 26M~34M) region was removed for this traits	-0.3556	0.3646	-0.9752	0.3295
Total lipids in large VLDL	27005778	metabolites	European	SNPs from the MHC (chr6 26M~34M) region was removed for this traits	0.1794	0.184	0.9749	0.3296
Forced expiratory volume in 1 second (FEV1)	21946350	lung_function	European	SNPs from the MHC (chr6 26M~34M) region was removed for this traits	-0.2273	0.2332	-0.9748	0.3297
Illnesses of mother: High blood pressure	0	ukbb	European	SNPs from the MHC (chr6 26M~34M) region was removed for this traits	0.1127	0.1158	0.9727	0.3307
Blood clot_ DVT_ bronchitis_ emphysema_ asthma_ rhinitis_ eczema_ allergy diagnosed by doctor: Asthma	0	ukbb	European	SNPs from the MHC (chr6 26M~34M) region was removed for this traits	0.0892	0.0922	0.9681	0.333
Mean Hippocampus	25607358	brain_volume	European	SNPs from the MHC (chr6 26M~34M) region was removed for this traits	-0.2251	0.234	-0.9618	0.3361
Phospholipids in medium HDL	27005778	metabolites	European	SNPs from the MHC (chr6 26M~34M) region was removed for this traits	-0.2651	0.2758	-0.9614	0.3363
Chest pain or discomfort walking normally	0	ukbb	European	SNPs from the MHC (chr6 26M~34M) region was removed for this traits	0.1784	0.1867	0.9554	0.3394
Non-cancer illness code_ self-reported: ankylosing spondylitis	0	ukbb	European	SNPs from the MHC (chr6 26M~34M) region was removed for this traits	-0.4656	0.4876	-0.9547	0.3397
Mood swings	0	ukbb	European	SNPs from the MHC (chr6 26M~34M) region was removed for this traits	0.0863	0.0905	0.953	0.3406
Diagnoses - main ICD10: K52 Other non-infective gastro-enteritis and colitis	0	ukbb	European	SNPs from the MHC (chr6 26M~34M) region was removed for this traits	0.2343	0.2461	0.9517	0.3412
Cancer code_ self-reported: small intestine/small bowel cancer	0	ukbb	European	SNPs from the MHC (chr6 26M~34M) region was removed for this traits	-0.5378	0.5651	-0.9517	0.3413
Transport type for commuting to job workplace: Car/motor vehicle	0	ukbb	European	SNPs from the MHC (chr6 26M~34M) region was removed for this traits	-0.1419	0.1494	-0.9494	0.3424
Diagnoses - main ICD10: I80 Phlebitis and thrombophlebitis	0	ukbb	European	SNPs from the MHC (chr6 26M~34M) region was removed for this traits	-0.1758	0.1852	-0.9492	0.3425
Diagnoses - main ICD10: N19 Unspecified renal failure	0	ukbb	European	SNPs from the MHC (chr6 26M~34M) region was removed for this traits	-0.2837	0.299	-0.949	0.3426
Systemic lupus erythematosus	26502338	autoimmune	European	SNPs from the MHC (chr6 26M~34M) region was removed for this traits	0.1505	0.1588	0.9478	0.3432
Forearm Bone mineral density	26367794	bone	Mixed	Caution: using this data may yield results outside bounds due to relative low Z score of the SNP heritability of the trait; using this data may yield less robust results due to minor departure of the LD structure; SNPs from the MHC (chr6 26M~34M) region was removed for this traits	-0.3075	0.3256	-0.9444	0.345
Non-cancer illness code_ self-reported: allergy or anaphylactic reaction to drug	0	ukbb	European	SNPs from the MHC (chr6 26M~34M) region was removed for this traits	0.6019	0.639	0.9419	0.3462
Illnesses of father: High blood pressure	0	ukbb	European	SNPs from the MHC (chr6 26M~34M) region was removed for this traits	0.1357	0.1447	0.9376	0.3485
Pain type(s) experienced in last month: Back pain	0	ukbb	European	SNPs from the MHC (chr6 26M~34M) region was removed for this traits	0.0869	0.0934	0.9308	0.352
Number of self-reported cancers	0	ukbb	European	SNPs from the MHC (chr6 26M~34M) region was removed for this traits	0.1893	0.204	0.9281	0.3534
Whole body fat-free mass	0	ukbb	European	SNPs from the MHC (chr6 26M~34M) region was removed for this traits	-0.0608	0.0656	-0.9255	0.3547
Whole body water mass	0	ukbb	European	SNPs from the MHC (chr6 26M~34M) region was removed for this traits	-0.0609	0.0658	-0.9247	0.3551
Free cholesterol in medium VLDL	27005778	metabolites	European	SNPs from the MHC (chr6 26M~34M) region was removed for this traits	0.1925	0.2087	0.9222	0.3564
Medication for pain relief_ constipation_ heartburn: Paracetamol	0	ukbb	European	SNPs from the MHC (chr6 26M~34M) region was removed for this traits	0.0931	0.1014	0.9185	0.3584
Home area population density - urban or rural: Scotland - Large Urban Area	0	ukbb	European	SNPs from the MHC (chr6 26M~34M) region was removed for this traits	-0.2395	0.2611	-0.9172	0.359
Diagnoses - main ICD10: N40 Hyperplasia of prostate	0	ukbb	European	SNPs from the MHC (chr6 26M~34M) region was removed for this traits	0.2209	0.2415	0.9145	0.3605
Triglycerides in small VLDL	27005778	metabolites	European	SNPs from the MHC (chr6 26M~34M) region was removed for this traits	0.1834	0.2007	0.9138	0.3608
Types of physical activity in last 4 weeks: Walking for pleasure (not as a means of transport)	0	ukbb	European	SNPs from the MHC (chr6 26M~34M) region was removed for this traits	-0.0945	0.104	-0.9088	0.3634
Triglycerides in medium VLDL	27005778	metabolites	European	SNPs from the MHC (chr6 26M~34M) region was removed for this traits	0.1844	0.2029	0.9087	0.3635
Mothers age at death	0	ukbb	European	SNPs from the MHC (chr6 26M~34M) region was removed for this traits	-0.1447	0.1608	-0.9003	0.368
Non-cancer illness code_ self-reported: asthma	0	ukbb	European	SNPs from the MHC (chr6 26M~34M) region was removed for this traits	0.0824	0.0917	0.8986	0.3689
Celiac disease	20190752	autoimmune	European	SNPs from the MHC (chr6 26M~34M) region was removed for this traits	-0.2013	0.2253	-0.8933	0.3717
Diagnoses - main ICD10: K35 Acute appendicitis	0	ukbb	European	SNPs from the MHC (chr6 26M~34M) region was removed for this traits	0.3648	0.4093	0.8912	0.3728
Neo-openness to experience	21173776	personality	European	SNPs from the MHC (chr6 26M~34M) region was removed for this traits	-0.2002	0.2257	-0.8868	0.3752
Illnesses of mother: Breast cancer	0	ukbb	European	SNPs from the MHC (chr6 26M~34M) region was removed for this traits	0.1813	0.2054	0.8826	0.3775
Blood clot_ DVT_ bronchitis_ emphysema_ asthma_ rhinitis_ eczema_ allergy diagnosed by doctor: Hayfever_ allergic rhinitis or eczema	0	ukbb	European	SNPs from the MHC (chr6 26M~34M) region was removed for this traits	-0.0683	0.0775	-0.8808	0.3785
Eczema	26482879	autoimmune	Mixed	Caution: using this data may yield less robust results due to minor departure of the LD structure; SNPs from the MHC (chr6 26M~34M) region was removed for this traits	-0.167	0.1898	-0.8797	0.379
Cancer code_ self-reported: breast cancer	0	ukbb	European	SNPs from the MHC (chr6 26M~34M) region was removed for this traits	0.1597	0.1824	0.8757	0.3812
Non-cancer illness code_ self-reported: arthritis (nos)	0	ukbb	European	SNPs from the MHC (chr6 26M~34M) region was removed for this traits	-0.3769	0.4316	-0.8733	0.3825
Non-cancer illness code_ self-reported: chronic obstructive airways disease/copd	0	ukbb	European	SNPs from the MHC (chr6 26M~34M) region was removed for this traits	0.1891	0.2166	0.8727	0.3828
Number of operations_ self-reported	0	ukbb	European	SNPs from the MHC (chr6 26M~34M) region was removed for this traits	-0.0836	0.096	-0.8709	0.3838
Concentration of very large VLDL particles	27005778	metabolites	European	SNPs from the MHC (chr6 26M~34M) region was removed for this traits	0.1825	0.2103	0.868	0.3854
Omega-9 and saturated fatty acids	27005778	metabolites	European	Caution: using this data may yield results outside bounds due to relative low Z score of the SNP heritability of the trait; SNPs from the MHC (chr6 26M~34M) region was removed for this traits	0.2734	0.3151	0.8677	0.3856
Mouth/teeth dental problems: Loose teeth	0	ukbb	European	SNPs from the MHC (chr6 26M~34M) region was removed for this traits	0.1317	0.1524	0.8639	0.3876
Weight	0	ukbb	European	SNPs from the MHC (chr6 26M~34M) region was removed for this traits	0.0561	0.065	0.8634	0.3879
Total cholesterol in small LDL	27005778	metabolites	European	SNPs from the MHC (chr6 26M~34M) region was removed for this traits	0.2432	0.2818	0.8631	0.3881
Mean time to correctly identify matches	0	ukbb	European	SNPs from the MHC (chr6 26M~34M) region was removed for this traits	-0.0774	0.0897	-0.8629	0.3882
Triglycerides in large VLDL	27005778	metabolites	European	SNPs from the MHC (chr6 26M~34M) region was removed for this traits	0.1687	0.1957	0.8623	0.3885
Triglycerides in small HDL	27005778	metabolites	European	Caution: using this data may yield results outside bounds due to relative low Z score of the SNP heritability of the trait; SNPs from the MHC (chr6 26M~34M) region was removed for this traits	0.2356	0.2737	0.8609	0.3893
Frequency of tiredness / lethargy in last 2 weeks	0	ukbb	European	SNPs from the MHC (chr6 26M~34M) region was removed for this traits	0.073	0.0851	0.8582	0.3908
Heel bone mineral density (BMD) T-score_ automated (right)	0	ukbb	European	SNPs from the MHC (chr6 26M~34M) region was removed for this traits	0.0703	0.0825	0.8528	0.3938
Serum total triglycerides	27005778	metabolites	European	SNPs from the MHC (chr6 26M~34M) region was removed for this traits	0.1797	0.2111	0.8513	0.3946
Non-cancer illness code_ self-reported: psoriasis	0	ukbb	European	SNPs from the MHC (chr6 26M~34M) region was removed for this traits	-0.1814	0.2137	-0.8488	0.396
Number of older siblings	0	ukbb	European	SNPs from the MHC (chr6 26M~34M) region was removed for this traits	0.3588	0.423	0.8483	0.3963
Tobacco smoking: Ex-smoker	0	ukbb	European	SNPs from the MHC (chr6 26M~34M) region was removed for this traits	0.1183	0.1396	0.8471	0.3969
Concentration of very small VLDL particles	27005778	metabolites	European	SNPs from the MHC (chr6 26M~34M) region was removed for this traits	0.1873	0.2212	0.8469	0.397
Triglycerides	20686565	lipids	European	SNPs from the MHC (chr6 26M~34M) region was removed for this traits	0.0797	0.0944	0.8442	0.3985
Duration of strenuous sports	0	ukbb	European	SNPs from the MHC (chr6 26M~34M) region was removed for this traits	0.2676	0.3176	0.8427	0.3994
Underlying (primary) cause of death: ICD10: E85.4 Organ-limited amyloidosis	0	ukbb	European	SNPs from the MHC (chr6 26M~34M) region was removed for this traits	0.4069	0.484	0.8408	0.4005
Non-cancer illness code_ self-reported: gastro-oesophageal reflux (gord) / gastric reflux	0	ukbb	European	SNPs from the MHC (chr6 26M~34M) region was removed for this traits	0.1373	0.1652	0.8309	0.406
Mineral and other dietary supplements: Glucosamine	0	ukbb	European	SNPs from the MHC (chr6 26M~34M) region was removed for this traits	-0.1035	0.1246	-0.8308	0.4061
Medication for pain relief_ constipation_ heartburn: Ibuprofen (e.g. Nurofen)	0	ukbb	European	SNPs from the MHC (chr6 26M~34M) region was removed for this traits	-0.1005	0.1212	-0.8297	0.4067
Average weekly beer plus cider intake	0	ukbb	European	SNPs from the MHC (chr6 26M~34M) region was removed for this traits	0.0942	0.1138	0.8281	0.4076
Free cholesterol in very large HDL	27005778	metabolites	European	Caution: using this data may yield results outside bounds due to relative low Z score of the SNP heritability of the trait; SNPs from the MHC (chr6 26M~34M) region was removed for this traits	-0.2599	0.315	-0.8252	0.4093
Diagnoses - main ICD10: M23 Internal derangement of knee	0	ukbb	European	SNPs from the MHC (chr6 26M~34M) region was removed for this traits	-0.1428	0.1739	-0.8213	0.4115
Diagnoses - main ICD10: I20 Angina pectoris	0	ukbb	European	SNPs from the MHC (chr6 26M~34M) region was removed for this traits	0.152	0.1853	0.8201	0.4121
Concentration of chylomicrons and largest VLDL particles	27005778	metabolites	European	SNPs from the MHC (chr6 26M~34M) region was removed for this traits	0.1777	0.2179	0.8155	0.4148
Number of pregnancy terminations	0	ukbb	European	SNPs from the MHC (chr6 26M~34M) region was removed for this traits	0.1604	0.1968	0.815	0.4151
Triglycerides in IDL	27005778	metabolites	European	SNPs from the MHC (chr6 26M~34M) region was removed for this traits	0.1909	0.2355	0.8106	0.4176
Asthma	17611496	autoimmune	European	SNPs from the MHC (chr6 26M~34M) region was removed for this traits	-0.1864	0.2315	-0.805	0.4208
Home area population density - urban or rural: England/Wales - Village - less sparse	0	ukbb	European	SNPs from the MHC (chr6 26M~34M) region was removed for this traits	-0.3479	0.4323	-0.8048	0.4209
Leucine	27005778	metabolites	European	Caution: using this data may yield results outside bounds due to relative low Z score of the SNP heritability of the trait; SNPs from the MHC (chr6 26M~34M) region was removed for this traits	-0.2423	0.3022	-0.8018	0.4227
Total lipids in very small VLDL	27005778	metabolites	European	SNPs from the MHC (chr6 26M~34M) region was removed for this traits	0.1885	0.2354	0.8008	0.4233
Diagnoses - main ICD10: I10 Essential (primary) hypertension	0	ukbb	European	SNPs from the MHC (chr6 26M~34M) region was removed for this traits	-0.263	0.3291	-0.7994	0.4241
Triglycerides in very small VLDL	27005778	metabolites	European	SNPs from the MHC (chr6 26M~34M) region was removed for this traits	0.1678	0.2102	0.7984	0.4246
Mouth/teeth dental problems: Mouth ulcers	0	ukbb	European	SNPs from the MHC (chr6 26M~34M) region was removed for this traits	-0.0949	0.119	-0.7977	0.4251
Diagnoses - main ICD10: C50 Malignant neoplasm of breast	0	ukbb	European	SNPs from the MHC (chr6 26M~34M) region was removed for this traits	0.1395	0.176	0.7925	0.428
Handedness (chirality/laterality): Use both right and left hands equally	0	ukbb	European	SNPs from the MHC (chr6 26M~34M) region was removed for this traits	0.2101	0.2655	0.7914	0.4287
ICV	25607358	brain_volume	European	SNPs from the MHC (chr6 26M~34M) region was removed for this traits	-0.1707	0.2159	-0.7906	0.4292
Transport type for commuting to job workplace: Public transport	0	ukbb	European	SNPs from the MHC (chr6 26M~34M) region was removed for this traits	-0.1171	0.1492	-0.7851	0.4324
Heel bone mineral density (BMD) T-score_ automated (left)	0	ukbb	European	SNPs from the MHC (chr6 26M~34M) region was removed for this traits	0.066	0.0844	0.7818	0.4343
Frequency of stair climbing in last 4 weeks	0	ukbb	European	SNPs from the MHC (chr6 26M~34M) region was removed for this traits	0.0876	0.1125	0.7787	0.4362
Concentration of small VLDL particles	27005778	metabolites	European	SNPs from the MHC (chr6 26M~34M) region was removed for this traits	0.1561	0.2007	0.7778	0.4367
Illnesses of father: None of the above (group 1)	0	ukbb	European	SNPs from the MHC (chr6 26M~34M) region was removed for this traits	0.1286	0.1663	0.7731	0.4395
Mean Accumbens	25607358	brain_volume	European	Caution: using this data may yield results outside bounds due to relative low Z score of the SNP heritability of the trait; SNPs from the MHC (chr6 26M~34M) region was removed for this traits	-0.2065	0.2672	-0.7728	0.4397
Diagnoses - main ICD10: T84 Complications of internal orthopaedic prosthetic devices_ implants and grafts	0	ukbb	European	SNPs from the MHC (chr6 26M~34M) region was removed for this traits	0.1802	0.2332	0.7726	0.4398
Non-cancer illness code_ self-reported: mania/bipolar disorder/manic depression	0	ukbb	European	SNPs from the MHC (chr6 26M~34M) region was removed for this traits	-0.169	0.2188	-0.7722	0.44
Fractured bone site(s): Ankle	0	ukbb	European	SNPs from the MHC (chr6 26M~34M) region was removed for this traits	0.1781	0.2318	0.7681	0.4424
Duration of light DIY	0	ukbb	European	SNPs from the MHC (chr6 26M~34M) region was removed for this traits	0.1084	0.1414	0.7666	0.4433
Free cholesterol in large VLDL	27005778	metabolites	European	SNPs from the MHC (chr6 26M~34M) region was removed for this traits	0.1422	0.1862	0.7638	0.445
Family relationship satisfaction	0	ukbb	European	SNPs from the MHC (chr6 26M~34M) region was removed for this traits	-0.115	0.1509	-0.7617	0.4462
Illness_ injury_ bereavement_ stress in last 2 years: Marital separation/divorce	0	ukbb	European	SNPs from the MHC (chr6 26M~34M) region was removed for this traits	0.2265	0.298	0.7601	0.4472
Number of depression episodes	0	ukbb	European	SNPs from the MHC (chr6 26M~34M) region was removed for this traits	0.2151	0.2847	0.7554	0.45
Insomnia	28604731	sleeping	European	SNPs from the MHC (chr6 26M~34M) region was removed for this traits	0.1114	0.148	0.7531	0.4514
College completion	23722424	education	European	SNPs from the MHC (chr6 26M~34M) region was removed for this traits	-0.0808	0.1082	-0.7464	0.4554
Non-cancer illness code_ self-reported: hypertrophic cardiomyopathy (hcm / hocm)	0	ukbb	European	SNPs from the MHC (chr6 26M~34M) region was removed for this traits	-0.3675	0.4982	-0.7377	0.4607
Arm fat-free mass (right)	0	ukbb	European	SNPs from the MHC (chr6 26M~34M) region was removed for this traits	-0.0488	0.0664	-0.7349	0.4624
Total lipids in medium HDL	27005778	metabolites	European	Caution: using this data may yield results outside bounds due to relative low Z score of the SNP heritability of the trait; SNPs from the MHC (chr6 26M~34M) region was removed for this traits	-0.2226	0.3036	-0.7332	0.4634
Types of transport used (excluding work): Walk	0	ukbb	European	SNPs from the MHC (chr6 26M~34M) region was removed for this traits	-0.0787	0.1077	-0.7308	0.4649
Miserableness	0	ukbb	European	SNPs from the MHC (chr6 26M~34M) region was removed for this traits	-0.0645	0.0888	-0.7272	0.4671
Non-cancer illness code_ self-reported: varicose veins	0	ukbb	European	SNPs from the MHC (chr6 26M~34M) region was removed for this traits	-0.2046	0.2822	-0.7252	0.4683
Comparative body size at age 10	0	ukbb	European	SNPs from the MHC (chr6 26M~34M) region was removed for this traits	0.0552	0.0764	0.723	0.4697
Forced expiratory volume in 1-second (FEV1)_ predicted percentage	0	ukbb	European	SNPs from the MHC (chr6 26M~34M) region was removed for this traits	-0.0659	0.0912	-0.7228	0.4698
Diagnoses - main ICD10: N32 Other disorders of bladder	0	ukbb	European	SNPs from the MHC (chr6 26M~34M) region was removed for this traits	-0.1967	0.2728	-0.7209	0.471
Creatinine (enzymatic) in urine	0	ukbb	European	SNPs from the MHC (chr6 26M~34M) region was removed for this traits	-0.0656	0.0912	-0.7193	0.472
Wears glasses or contact lenses	0	ukbb	European	SNPs from the MHC (chr6 26M~34M) region was removed for this traits	-0.1059	0.1475	-0.7178	0.4729
Eye problems/disorders: Glaucoma	0	ukbb	European	SNPs from the MHC (chr6 26M~34M) region was removed for this traits	0.1187	0.1654	0.7172	0.4732
Non-cancer illness code_ self-reported: depression	0	ukbb	European	SNPs from the MHC (chr6 26M~34M) region was removed for this traits	0.0901	0.1257	0.7172	0.4733
Worrier / anxious feelings	0	ukbb	European	SNPs from the MHC (chr6 26M~34M) region was removed for this traits	-0.0608	0.0851	-0.7148	0.4747
Diagnoses - main ICD10: C61 Malignant neoplasm of prostate	0	ukbb	European	SNPs from the MHC (chr6 26M~34M) region was removed for this traits	-0.1899	0.2663	-0.7131	0.4758
Diagnoses - main ICD10: N81 Female genital prolapse	0	ukbb	European	SNPs from the MHC (chr6 26M~34M) region was removed for this traits	-0.1677	0.2388	-0.7023	0.4825
Vitamin and mineral supplements: Vitamin D	0	ukbb	European	SNPs from the MHC (chr6 26M~34M) region was removed for this traits	-0.1788	0.2546	-0.7022	0.4826
Concentration of IDL particles	27005778	metabolites	European	SNPs from the MHC (chr6 26M~34M) region was removed for this traits	0.1967	0.2803	0.7016	0.4829
Impedance of leg (right)	0	ukbb	European	SNPs from the MHC (chr6 26M~34M) region was removed for this traits	0.0436	0.0622	0.7017	0.4829
Childhood IQ	23358156	education	European	SNPs from the MHC (chr6 26M~34M) region was removed for this traits	-0.1416	0.2024	-0.6997	0.4841
Acetate	27005778	metabolites	European	Caution: using this data may yield results outside bounds due to relative low Z score of the SNP heritability of the trait; SNPs from the MHC (chr6 26M~34M) region was removed for this traits	-0.2104	0.3007	-0.6995	0.4843
Townsend deprivation index at recruitment	0	ukbb	European	SNPs from the MHC (chr6 26M~34M) region was removed for this traits	0.0831	0.119	0.6981	0.4851
Exposure to tobacco smoke outside home	0	ukbb	European	SNPs from the MHC (chr6 26M~34M) region was removed for this traits	0.0881	0.1266	0.6958	0.4865
Concentration of large VLDL particles	27005778	metabolites	European	SNPs from the MHC (chr6 26M~34M) region was removed for this traits	0.1396	0.2008	0.6955	0.4868
Medication for cholesterol_ blood pressure_ diabetes_ or take exogenous hormones: Hormone replacement therapy	0	ukbb	European	SNPs from the MHC (chr6 26M~34M) region was removed for this traits	-0.1309	0.1883	-0.6951	0.487
Medication for cholesterol_ blood pressure_ diabetes_ or take exogenous hormones: Blood pressure medication	0	ukbb	European	SNPs from the MHC (chr6 26M~34M) region was removed for this traits	0.0698	0.1004	0.6945	0.4873
Arm predicted mass (right)	0	ukbb	European	SNPs from the MHC (chr6 26M~34M) region was removed for this traits	-0.0462	0.0666	-0.6943	0.4875
Phospholipids in small VLDL	27005778	metabolites	European	SNPs from the MHC (chr6 26M~34M) region was removed for this traits	0.1492	0.2169	0.6875	0.4917
Tyrosine	27005778	metabolites	European	Caution: using this data may yield results outside bounds due to relative low Z score of the SNP heritability of the trait; SNPs from the MHC (chr6 26M~34M) region was removed for this traits	-0.168	0.2446	-0.687	0.4921
Cholesterol esters in medium VLDL	27005778	metabolites	European	SNPs from the MHC (chr6 26M~34M) region was removed for this traits	0.1351	0.1969	0.6864	0.4925
Number of incorrect matches in round	0	ukbb	European	SNPs from the MHC (chr6 26M~34M) region was removed for this traits	0.0688	0.1007	0.6836	0.4942
Non-cancer illness code_ self-reported: emphysema/chronic bronchitis	0	ukbb	European	SNPs from the MHC (chr6 26M~34M) region was removed for this traits	0.1261	0.1846	0.6831	0.4945
Diagnoses - main ICD10: Z47 Other orthopaedic follow-up care	0	ukbb	European	SNPs from the MHC (chr6 26M~34M) region was removed for this traits	-0.1829	0.2688	-0.6804	0.4962
Inflammatory Bowel Disease (Euro)	26192919	autoimmune	European	SNPs from the MHC (chr6 26M~34M) region was removed for this traits	0.0741	0.109	0.6799	0.4966
Illnesses of mother: None of the above (group 1)	0	ukbb	European	SNPs from the MHC (chr6 26M~34M) region was removed for this traits	-0.0979	0.1452	-0.6743	0.5001
Pulse wave Arterial Stiffness index	0	ukbb	European	SNPs from the MHC (chr6 26M~34M) region was removed for this traits	-0.1123	0.1665	-0.6742	0.5002
Phospholipids in very small VLDL	27005778	metabolites	European	SNPs from the MHC (chr6 26M~34M) region was removed for this traits	0.1726	0.2561	0.6738	0.5005
Transport type for commuting to job workplace: Walk	0	ukbb	European	SNPs from the MHC (chr6 26M~34M) region was removed for this traits	0.1182	0.1759	0.672	0.5016
Total lipids in small LDL	27005778	metabolites	European	SNPs from the MHC (chr6 26M~34M) region was removed for this traits	0.1755	0.2613	0.6719	0.5017
Non-cancer illness code_ self-reported: joint disorder	0	ukbb	European	SNPs from the MHC (chr6 26M~34M) region was removed for this traits	0.2644	0.3937	0.6715	0.5019
Creatinine	27005778	metabolites	European	SNPs from the MHC (chr6 26M~34M) region was removed for this traits	0.1429	0.2133	0.6701	0.5028
Diagnoses - main ICD10: S66 Injury of muscle and tendon at wrist and hand level	0	ukbb	European	SNPs from the MHC (chr6 26M~34M) region was removed for this traits	0.2585	0.3865	0.6688	0.5036
Leg fat-free mass (right)	0	ukbb	European	SNPs from the MHC (chr6 26M~34M) region was removed for this traits	-0.0433	0.0648	-0.6684	0.5039
Cholesterol esters in large VLDL	27005778	metabolites	European	SNPs from the MHC (chr6 26M~34M) region was removed for this traits	0.1164	0.1756	0.6626	0.5076
Leg predicted mass (right)	0	ukbb	European	SNPs from the MHC (chr6 26M~34M) region was removed for this traits	-0.0429	0.0648	-0.6615	0.5083
Why stopped smoking: Health precaution	0	ukbb	European	SNPs from the MHC (chr6 26M~34M) region was removed for this traits	0.1117	0.169	0.6608	0.5087
Total lipids in IDL	27005778	metabolites	European	SNPs from the MHC (chr6 26M~34M) region was removed for this traits	0.1848	0.28	0.6601	0.5092
Phospholipids in very large VLDL	27005778	metabolites	European	SNPs from the MHC (chr6 26M~34M) region was removed for this traits	0.1324	0.2013	0.6577	0.5107
Ever depressed for a whole week	0	ukbb	European	SNPs from the MHC (chr6 26M~34M) region was removed for this traits	0.0844	0.1289	0.6552	0.5123
Diagnoses - main ICD10: F43 Reaction to severe stress_ and adjustment disorders	0	ukbb	European	SNPs from the MHC (chr6 26M~34M) region was removed for this traits	0.523	0.7995	0.6542	0.513
Pain type(s) experienced in last month: Headache	0	ukbb	European	SNPs from the MHC (chr6 26M~34M) region was removed for this traits	0.0652	0.1006	0.6486	0.5166
Diagnoses - main ICD10: J44 Other chronic obstructive pulmonary disease	0	ukbb	European	SNPs from the MHC (chr6 26M~34M) region was removed for this traits	0.1583	0.2443	0.6482	0.5169
Non-cancer illness code_ self-reported: type 2 diabetes	0	ukbb	European	SNPs from the MHC (chr6 26M~34M) region was removed for this traits	0.1413	0.2182	0.6473	0.5174
Diagnoses - main ICD10: I48 Atrial fibrillation and flutter	0	ukbb	European	SNPs from the MHC (chr6 26M~34M) region was removed for this traits	-0.1065	0.165	-0.6455	0.5186
Total lipids in small VLDL	27005778	metabolites	European	SNPs from the MHC (chr6 26M~34M) region was removed for this traits	0.1317	0.2048	0.643	0.5202
Anorexia Nervosa	24514567	psychiatric	European	SNPs from the MHC (chr6 26M~34M) region was removed for this traits	-0.069	0.1079	-0.6394	0.5225
Medication for pain relief_ constipation_ heartburn: Aspirin	0	ukbb	European	SNPs from the MHC (chr6 26M~34M) region was removed for this traits	0.0833	0.1304	0.6388	0.5229
Fractured bone site(s): Arm	0	ukbb	European	SNPs from the MHC (chr6 26M~34M) region was removed for this traits	-0.156	0.2447	-0.6374	0.5238
Worry too long after embarrassment	0	ukbb	European	SNPs from the MHC (chr6 26M~34M) region was removed for this traits	-0.0627	0.0992	-0.632	0.5274
HDL cholesterol	20686565	lipids	European	SNPs from the MHC (chr6 26M~34M) region was removed for this traits	0.0637	0.1009	0.6312	0.5279
No-wear time bias adjusted acceleration standard deviation	0	ukbb	European	SNPs from the MHC (chr6 26M~34M) region was removed for this traits	-0.0815	0.1292	-0.6308	0.5282
Bilateral oophorectomy (both ovaries removed)	0	ukbb	European	SNPs from the MHC (chr6 26M~34M) region was removed for this traits	0.1196	0.1904	0.6284	0.5297
Adopted as a child	0	ukbb	European	SNPs from the MHC (chr6 26M~34M) region was removed for this traits	0.1346	0.2144	0.6276	0.5303
Fractured/broken bones in last 5 years	0	ukbb	European	SNPs from the MHC (chr6 26M~34M) region was removed for this traits	0.0868	0.1387	0.6256	0.5316
Other eye problems	0	ukbb	European	SNPs from the MHC (chr6 26M~34M) region was removed for this traits	0.1212	0.1943	0.624	0.5326
Diagnoses - main ICD10: R35 Polyuria	0	ukbb	European	SNPs from the MHC (chr6 26M~34M) region was removed for this traits	-0.198	0.318	-0.6225	0.5336
Non-cancer illness code_ self-reported: pneumothorax	0	ukbb	European	SNPs from the MHC (chr6 26M~34M) region was removed for this traits	-0.2	0.3213	-0.6223	0.5338
Diagnoses - main ICD10: H25 Senile cataract	0	ukbb	European	SNPs from the MHC (chr6 26M~34M) region was removed for this traits	-0.1901	0.3063	-0.6208	0.5348
Concentration of small LDL particles	27005778	metabolites	European	SNPs from the MHC (chr6 26M~34M) region was removed for this traits	0.1561	0.2528	0.6176	0.5368
Reason for glasses/contact lenses: For short-sightedness_ i.e. only or mainly for distance viewing such as driving_ cinema etc (called myopia)	0	ukbb	European	SNPs from the MHC (chr6 26M~34M) region was removed for this traits	0.0801	0.1297	0.6172	0.5371
Cancer diagnosed by doctor	0	ukbb	European	SNPs from the MHC (chr6 26M~34M) region was removed for this traits	0.1318	0.2172	0.6071	0.5438
Blood clot_ DVT_ bronchitis_ emphysema_ asthma_ rhinitis_ eczema_ allergy diagnosed by doctor: Blood clot in the leg (DVT)	0	ukbb	European	SNPs from the MHC (chr6 26M~34M) region was removed for this traits	0.1068	0.1762	0.6061	0.5444
Why stopped smoking: Doctors advice	0	ukbb	European	SNPs from the MHC (chr6 26M~34M) region was removed for this traits	0.1599	0.2651	0.6031	0.5465
Total lipids in very large VLDL	27005778	metabolites	European	SNPs from the MHC (chr6 26M~34M) region was removed for this traits	0.1125	0.1866	0.6028	0.5466
Cancer code_ self-reported: prostate cancer	0	ukbb	European	SNPs from the MHC (chr6 26M~34M) region was removed for this traits	-0.1349	0.2246	-0.6005	0.5482
Hip circumference	0	ukbb	European	SNPs from the MHC (chr6 26M~34M) region was removed for this traits	0.0417	0.0696	0.5991	0.5491
Illnesses of father: Prostate cancer	0	ukbb	European	SNPs from the MHC (chr6 26M~34M) region was removed for this traits	0.1205	0.2011	0.5992	0.5491
Diagnoses - main ICD10: K29 Gastritis and duodenitis	0	ukbb	European	SNPs from the MHC (chr6 26M~34M) region was removed for this traits	0.1295	0.2169	0.597	0.5505
Years of schooling 2013	23722424	education	European	SNPs from the MHC (chr6 26M~34M) region was removed for this traits	-0.0667	0.1122	-0.5942	0.5524
Phospholipids in IDL	27005778	metabolites	European	SNPs from the MHC (chr6 26M~34M) region was removed for this traits	0.1779	0.3016	0.5898	0.5553
Diagnoses - main ICD10: D12 Benign neoplasm of colon_ rectum_ anus and anal canal	0	ukbb	European	SNPs from the MHC (chr6 26M~34M) region was removed for this traits	0.1061	0.1802	0.5888	0.556
Maternal smoking around birth	0	ukbb	European	SNPs from the MHC (chr6 26M~34M) region was removed for this traits	0.065	0.1106	0.5879	0.5566
Diagnoses - main ICD10: K44 Diaphragmatic hernia	0	ukbb	European	SNPs from the MHC (chr6 26M~34M) region was removed for this traits	-0.1476	0.2522	-0.5852	0.5584
Concentration of large LDL particles	27005778	metabolites	European	SNPs from the MHC (chr6 26M~34M) region was removed for this traits	0.1614	0.2767	0.5834	0.5596
Hearing difficulty/problems: Yes	0	ukbb	European	SNPs from the MHC (chr6 26M~34M) region was removed for this traits	0.0573	0.0983	0.5831	0.5598
Phospholipids in medium LDL	27005778	metabolites	European	SNPs from the MHC (chr6 26M~34M) region was removed for this traits	0.1546	0.2671	0.5786	0.5628
Attention deficit hyperactivity disorder	20732625	psychiatric	European	Caution: using this data may yield results outside bounds due to relative low Z score of the SNP heritability of the trait; SNPs from the MHC (chr6 26M~34M) region was removed for this traits	-0.1693	0.2932	-0.5776	0.5635
Birth weight	0	ukbb	European	SNPs from the MHC (chr6 26M~34M) region was removed for this traits	0.056	0.0971	0.577	0.5639
Non-cancer illness code_ self-reported: diabetes	0	ukbb	European	SNPs from the MHC (chr6 26M~34M) region was removed for this traits	0.0664	0.1151	0.5765	0.5643
Concentration of medium HDL particles	27005778	metabolites	European	Caution: using this data may yield results outside bounds due to relative low Z score of the SNP heritability of the trait; SNPs from the MHC (chr6 26M~34M) region was removed for this traits	-0.167	0.292	-0.572	0.5673
Relative age voice broke	0	ukbb	European	SNPs from the MHC (chr6 26M~34M) region was removed for this traits	-0.0668	0.1173	-0.5692	0.5692
Financial situation satisfaction	0	ukbb	European	SNPs from the MHC (chr6 26M~34M) region was removed for this traits	0.0808	0.1427	0.5661	0.5714
Total cholesterol in medium VLDL	27005778	metabolites	European	SNPs from the MHC (chr6 26M~34M) region was removed for this traits	0.1158	0.2046	0.5659	0.5715
Alzheimers disease	24162737	neurological	European	SNPs from the MHC (chr6 26M~34M) region was removed for this traits	0.1259	0.2231	0.5643	0.5726
Number of live births	0	ukbb	European	SNPs from the MHC (chr6 26M~34M) region was removed for this traits	0.0652	0.1157	0.5637	0.5729
Long-standing illness_ disability or infirmity	0	ukbb	European	SNPs from the MHC (chr6 26M~34M) region was removed for this traits	0.0542	0.0975	0.5557	0.5784
Free cholesterol in small VLDL	27005778	metabolites	European	SNPs from the MHC (chr6 26M~34M) region was removed for this traits	0.1249	0.2254	0.5539	0.5797
Number of treatments/medications taken	0	ukbb	European	SNPs from the MHC (chr6 26M~34M) region was removed for this traits	0.0509	0.0923	0.5519	0.581
Triglycerides in very large VLDL	27005778	metabolites	European	SNPs from the MHC (chr6 26M~34M) region was removed for this traits	0.1062	0.1928	0.5505	0.582
Age of smoking initiation	20418890	smoking_behaviour	European	SNPs from the MHC (chr6 26M~34M) region was removed for this traits	-0.1361	0.2496	-0.5453	0.5855
Citrate	27005778	metabolites	European	SNPs from the MHC (chr6 26M~34M) region was removed for this traits	0.1281	0.2386	0.5369	0.5913
Impedance of leg (left)	0	ukbb	European	SNPs from the MHC (chr6 26M~34M) region was removed for this traits	0.0332	0.0623	0.5323	0.5945
Relative age of first facial hair	0	ukbb	European	SNPs from the MHC (chr6 26M~34M) region was removed for this traits	-0.0514	0.0974	-0.5272	0.598
Frequency of unenthusiasm / disinterest in last 2 weeks	0	ukbb	European	SNPs from the MHC (chr6 26M~34M) region was removed for this traits	0.0529	0.1011	0.5227	0.6012
Types of physical activity in last 4 weeks: Light DIY (eg: pruning_ watering the lawn)	0	ukbb	European	SNPs from the MHC (chr6 26M~34M) region was removed for this traits	-0.057	0.1092	-0.522	0.6016
Total lipids in large LDL	27005778	metabolites	European	SNPs from the MHC (chr6 26M~34M) region was removed for this traits	0.1426	0.2751	0.5182	0.6043
Comparative height size at age 10	0	ukbb	European	SNPs from the MHC (chr6 26M~34M) region was removed for this traits	-0.0332	0.0641	-0.5176	0.6047
Ever unenthusiastic/disinterested for a whole week	0	ukbb	European	SNPs from the MHC (chr6 26M~34M) region was removed for this traits	0.0715	0.1397	0.5113	0.6091
Non-cancer illness code_ self-reported: bone disorder	0	ukbb	European	SNPs from the MHC (chr6 26M~34M) region was removed for this traits	-0.2032	0.3992	-0.509	0.6107
Diagnoses - main ICD10: M67 Other disorders of synovium and tendon	0	ukbb	European	SNPs from the MHC (chr6 26M~34M) region was removed for this traits	-0.188	0.371	-0.5068	0.6123
Diagnoses - main ICD10: J34 Other disorders of nose and nasal sinuses	0	ukbb	European	SNPs from the MHC (chr6 26M~34M) region was removed for this traits	-0.1777	0.3526	-0.5039	0.6143
Acetoacetate	27005778	metabolites	European	Caution: using this data may yield results outside bounds due to relative low Z score of the SNP heritability of the trait; SNPs from the MHC (chr6 26M~34M) region was removed for this traits	0.1422	0.2849	0.4992	0.6177
Duration of vigorous activity	0	ukbb	European	SNPs from the MHC (chr6 26M~34M) region was removed for this traits	-0.0634	0.1273	-0.498	0.6185
Sleeplessness / insomnia	0	ukbb	European	SNPs from the MHC (chr6 26M~34M) region was removed for this traits	0.0474	0.0953	0.4972	0.619
Pulse wave peak to peak time	0	ukbb	European	SNPs from the MHC (chr6 26M~34M) region was removed for this traits	0.0781	0.1576	0.4956	0.6202
Total lipids in medium LDL	27005778	metabolites	European	SNPs from the MHC (chr6 26M~34M) region was removed for this traits	0.1319	0.2665	0.4949	0.6207
Number of full brothers	0	ukbb	European	SNPs from the MHC (chr6 26M~34M) region was removed for this traits	-0.0746	0.1512	-0.4936	0.6216
Non-accidental death in close genetic family	0	ukbb	European	SNPs from the MHC (chr6 26M~34M) region was removed for this traits	0.1145	0.2321	0.4932	0.6218
Concentration of medium LDL particles	27005778	metabolites	European	SNPs from the MHC (chr6 26M~34M) region was removed for this traits	0.1332	0.2701	0.4932	0.6219
Total lipids in chylomicrons and largest VLDL particles	27005778	metabolites	European	SNPs from the MHC (chr6 26M~34M) region was removed for this traits	0.1064	0.217	0.4905	0.6238
Total cholesterol in LDL	27005778	metabolites	European	SNPs from the MHC (chr6 26M~34M) region was removed for this traits	0.1334	0.2735	0.4876	0.6258
Total cholesterol in large VLDL	27005778	metabolites	European	SNPs from the MHC (chr6 26M~34M) region was removed for this traits	0.0929	0.1906	0.4875	0.6259
Illnesses of father: None of the above (group 2)	0	ukbb	European	SNPs from the MHC (chr6 26M~34M) region was removed for this traits	0.0934	0.1917	0.4871	0.6262
Doctor diagnosed asthma	0	ukbb	European	SNPs from the MHC (chr6 26M~34M) region was removed for this traits	-0.07	0.1438	-0.4868	0.6264
Mothers age at death	27015805	aging	European	SNPs from the MHC (chr6 26M~34M) region was removed for this traits	-0.1056	0.2171	-0.4862	0.6268
Illnesses of siblings: None of the above (group 2)	0	ukbb	European	SNPs from the MHC (chr6 26M~34M) region was removed for this traits	-0.099	0.2039	-0.4857	0.6272
Underlying (primary) cause of death: ICD10: J84.1 Other interstitial pulmonary diseases with fibrosis	0	ukbb	European	SNPs from the MHC (chr6 26M~34M) region was removed for this traits	-0.18	0.3713	-0.4847	0.6279
Diagnoses - main ICD10: H26 Other cataract	0	ukbb	European	SNPs from the MHC (chr6 26M~34M) region was removed for this traits	0.079	0.1642	0.4811	0.6304
Lumbar Spine bone mineral density	26367794	bone	Mixed	Caution: using this data may yield less robust results due to minor departure of the LD structure; SNPs from the MHC (chr6 26M~34M) region was removed for this traits	0.0616	0.1282	0.4809	0.6306
Number of self-reported non-cancer illnesses	0	ukbb	European	SNPs from the MHC (chr6 26M~34M) region was removed for this traits	0.0431	0.0903	0.4779	0.6327
Number of days/week of vigorous physical activity 10+ minutes	0	ukbb	European	SNPs from the MHC (chr6 26M~34M) region was removed for this traits	0.0491	0.1033	0.4751	0.6347
Tense / highly strung	0	ukbb	European	SNPs from the MHC (chr6 26M~34M) region was removed for this traits	0.0456	0.096	0.4746	0.635
Mineral and other dietary supplements: Calcium	0	ukbb	European	SNPs from the MHC (chr6 26M~34M) region was removed for this traits	-0.0771	0.1639	-0.4704	0.6381
Health satisfaction	0	ukbb	European	SNPs from the MHC (chr6 26M~34M) region was removed for this traits	0.0548	0.1174	0.4665	0.6409
Eye problems/disorders: Cataract	0	ukbb	European	SNPs from the MHC (chr6 26M~34M) region was removed for this traits	0.0935	0.2009	0.4651	0.6418
Diagnoses - main ICD10: M54 Dorsalgia	0	ukbb	European	SNPs from the MHC (chr6 26M~34M) region was removed for this traits	-0.0773	0.1669	-0.4629	0.6434
Doctor diagnosed hayfever or allergic rhinitis	0	ukbb	European	SNPs from the MHC (chr6 26M~34M) region was removed for this traits	-0.0668	0.1445	-0.4625	0.6437
Reproduciblity of spirometry measurement using ERS/ATS criteria	0	ukbb	European	SNPs from the MHC (chr6 26M~34M) region was removed for this traits	-0.0776	0.1681	-0.4614	0.6445
Diagnoses - main ICD10: B37 Candidiasis	0	ukbb	European	SNPs from the MHC (chr6 26M~34M) region was removed for this traits	-0.5229	1.1339	-0.4611	0.6447
Leg predicted mass (left)	0	ukbb	European	SNPs from the MHC (chr6 26M~34M) region was removed for this traits	-0.0293	0.0644	-0.4548	0.6493
Primary biliary cirrhosis	26394269	autoimmune	European	SNPs from the MHC (chr6 26M~34M) region was removed for this traits	-0.0643	0.1419	-0.4533	0.6504
Sleep duration	0	ukbb	European	SNPs from the MHC (chr6 26M~34M) region was removed for this traits	-0.0395	0.0874	-0.4518	0.6514
Illnesses of father: Diabetes	0	ukbb	European	SNPs from the MHC (chr6 26M~34M) region was removed for this traits	0.0758	0.1681	0.4513	0.6517
Mineral and other dietary supplements: Zinc	0	ukbb	European	SNPs from the MHC (chr6 26M~34M) region was removed for this traits	-0.0757	0.169	-0.4477	0.6544
Bring up phlegm/sputum/mucus on most days	0	ukbb	European	SNPs from the MHC (chr6 26M~34M) region was removed for this traits	-0.0916	0.2067	-0.4432	0.6576
Basal metabolic rate	0	ukbb	European	SNPs from the MHC (chr6 26M~34M) region was removed for this traits	-0.0286	0.065	-0.44	0.6599
Diagnoses - main ICD10: D25 Leiomyoma of uterus	0	ukbb	European	SNPs from the MHC (chr6 26M~34M) region was removed for this traits	0.1033	0.2368	0.4362	0.6627
Started insulin within one year diagnosis of diabetes	0	ukbb	European	SNPs from the MHC (chr6 26M~34M) region was removed for this traits	0.0827	0.1899	0.4353	0.6633
Arm predicted mass (left)	0	ukbb	European	SNPs from the MHC (chr6 26M~34M) region was removed for this traits	-0.0286	0.0658	-0.4343	0.6641
Arm fat-free mass (left)	0	ukbb	European	SNPs from the MHC (chr6 26M~34M) region was removed for this traits	-0.0283	0.0657	-0.4316	0.666
Transferrin	25352340	metal	European	Caution: using this data may yield results outside bounds due to relative low Z score of the SNP heritability of the trait; SNPs from the MHC (chr6 26M~34M) region was removed for this traits	0.0807	0.1874	0.4307	0.6667
Total cholesterol in IDL	27005778	metabolites	European	SNPs from the MHC (chr6 26M~34M) region was removed for this traits	0.1189	0.2782	0.4271	0.6693
Most recent bowel cancer screening	0	ukbb	European	SNPs from the MHC (chr6 26M~34M) region was removed for this traits	-0.1331	0.3129	-0.4253	0.6706
Job involves shift work	0	ukbb	European	SNPs from the MHC (chr6 26M~34M) region was removed for this traits	0.0577	0.1367	0.4222	0.6728
Non-cancer illness code_ self-reported: gout	0	ukbb	European	SNPs from the MHC (chr6 26M~34M) region was removed for this traits	-0.0481	0.1139	-0.4223	0.6728
Neuroticism	24828478	personality	European	SNPs from the MHC (chr6 26M~34M) region was removed for this traits	0.0861	0.2039	0.4221	0.6729
Cigarettes smoked per day	20418890	smoking_behaviour	European	SNPs from the MHC (chr6 26M~34M) region was removed for this traits	0.0829	0.1968	0.4209	0.6738
Falls in the last year	0	ukbb	European	SNPs from the MHC (chr6 26M~34M) region was removed for this traits	0.0477	0.1136	0.4195	0.6749
Diagnoses - main ICD10: K62 Other diseases of anus and rectum	0	ukbb	European	SNPs from the MHC (chr6 26M~34M) region was removed for this traits	-0.0953	0.2285	-0.4172	0.6765
Leg fat-free mass (left)	0	ukbb	European	SNPs from the MHC (chr6 26M~34M) region was removed for this traits	-0.0268	0.0642	-0.4168	0.6768
Non-cancer illness code_ self-reported: cholelithiasis/gall stones	0	ukbb	European	SNPs from the MHC (chr6 26M~34M) region was removed for this traits	0.0938	0.2252	0.4165	0.6771
Diagnoses - main ICD10: S09 Other and unspecified injuries of head	0	ukbb	European	SNPs from the MHC (chr6 26M~34M) region was removed for this traits	0.1194	0.2881	0.4144	0.6786
Total cholesterol in very large HDL	27005778	metabolites	European	Caution: using this data may yield results outside bounds due to relative low Z score of the SNP heritability of the trait; SNPs from the MHC (chr6 26M~34M) region was removed for this traits	-0.1549	0.3751	-0.4128	0.6797
Mean diameter for VLDL particles	27005778	metabolites	European	SNPs from the MHC (chr6 26M~34M) region was removed for this traits	0.0768	0.1866	0.4116	0.6806
Diagnoses - main ICD10: M16 Coxarthrosis [arthrosis of hip]	0	ukbb	European	SNPs from the MHC (chr6 26M~34M) region was removed for this traits	-0.0762	0.1856	-0.4108	0.6812
Non-cancer illness code_ self-reported: bladder problem (not cancer)	0	ukbb	European	SNPs from the MHC (chr6 26M~34M) region was removed for this traits	-0.1479	0.3636	-0.4066	0.6843
Frequency of other exercises in last 4 weeks	0	ukbb	European	SNPs from the MHC (chr6 26M~34M) region was removed for this traits	0.0817	0.2013	0.406	0.6848
Non-cancer illness code_ self-reported: vitiligo	0	ukbb	European	SNPs from the MHC (chr6 26M~34M) region was removed for this traits	-0.1649	0.4068	-0.4054	0.6852
Hand grip strength (left)	0	ukbb	European	SNPs from the MHC (chr6 26M~34M) region was removed for this traits	0.0327	0.081	0.4035	0.6866
Free cholesterol in IDL	27005778	metabolites	European	SNPs from the MHC (chr6 26M~34M) region was removed for this traits	0.1109	0.2761	0.4017	0.6879
Current employment status: Retired	0	ukbb	European	SNPs from the MHC (chr6 26M~34M) region was removed for this traits	-0.0763	0.194	-0.3931	0.6942
Diagnoses - main ICD10: S52 Fracture of forearm	0	ukbb	European	SNPs from the MHC (chr6 26M~34M) region was removed for this traits	0.0828	0.2136	0.3877	0.6982
Diagnoses - main ICD10: Z80 Family history of malignant neoplasm	0	ukbb	European	SNPs from the MHC (chr6 26M~34M) region was removed for this traits	0.1792	0.4625	0.3875	0.6984
Cancer code_ self-reported: lung cancer	0	ukbb	European	SNPs from the MHC (chr6 26M~34M) region was removed for this traits	0.9234	2.3847	0.3872	0.6986
Frequency of light DIY in last 4 weeks	0	ukbb	European	SNPs from the MHC (chr6 26M~34M) region was removed for this traits	0.0621	0.1618	0.3838	0.7011
Current employment status: In paid employment or self-employed	0	ukbb	European	SNPs from the MHC (chr6 26M~34M) region was removed for this traits	-0.0784	0.2048	-0.3828	0.7019
Pack years of smoking PREVIEW ONLY	0	ukbb	European	SNPs from the MHC (chr6 26M~34M) region was removed for this traits	-0.0444	0.1164	-0.381	0.7032
Illnesses of mother: Alzheimers disease/dementia	0	ukbb	European	SNPs from the MHC (chr6 26M~34M) region was removed for this traits	-0.1037	0.2729	-0.38	0.7039
Non-cancer illness code_ self-reported: deep venous thrombosis (dvt)	0	ukbb	European	SNPs from the MHC (chr6 26M~34M) region was removed for this traits	0.0661	0.1746	0.3788	0.7048
Ever had stillbirth_ spontaneous miscarriage or termination	0	ukbb	European	SNPs from the MHC (chr6 26M~34M) region was removed for this traits	-0.0584	0.1548	-0.3771	0.7061
Non-cancer illness code_ self-reported: muscle or soft tissue injuries	0	ukbb	European	SNPs from the MHC (chr6 26M~34M) region was removed for this traits	0.1335	0.3542	0.3769	0.7063
Vitamin and mineral supplements: Multivitamins +/- minerals	0	ukbb	European	SNPs from the MHC (chr6 26M~34M) region was removed for this traits	-0.0489	0.1309	-0.3739	0.7085
Diagnoses - main ICD10: O75 Other complications of labour and delivery_ not elsewhere classified	0	ukbb	European	SNPs from the MHC (chr6 26M~34M) region was removed for this traits	0.1128	0.3037	0.3715	0.7103
Triglycerides in chylomicrons and largest VLDL particles	27005778	metabolites	European	SNPs from the MHC (chr6 26M~34M) region was removed for this traits	0.0856	0.2346	0.3649	0.7152
Autism spectrum disorder	0	psychiatric	European	SNPs from the MHC (chr6 26M~34M) region was removed for this traits	0.0564	0.1554	0.3633	0.7164
Taking other prescription medications	0	ukbb	European	SNPs from the MHC (chr6 26M~34M) region was removed for this traits	0.0365	0.1019	0.3578	0.7205
Illnesses of father: Heart disease	0	ukbb	European	SNPs from the MHC (chr6 26M~34M) region was removed for this traits	-0.0411	0.1155	-0.3561	0.7217
Work/job satisfaction	0	ukbb	European	SNPs from the MHC (chr6 26M~34M) region was removed for this traits	0.0582	0.1653	0.3523	0.7246
Weight change compared with 1 year ago	0	ukbb	European	SNPs from the MHC (chr6 26M~34M) region was removed for this traits	-0.0673	0.1923	-0.3502	0.7262
Illnesses of father: Chronic bronchitis/emphysema	0	ukbb	European	SNPs from the MHC (chr6 26M~34M) region was removed for this traits	0.0556	0.159	0.3499	0.7264
Phospholipids in large LDL	27005778	metabolites	European	SNPs from the MHC (chr6 26M~34M) region was removed for this traits	0.0989	0.2828	0.3498	0.7265
Distance between home and job workplace	0	ukbb	European	SNPs from the MHC (chr6 26M~34M) region was removed for this traits	-0.0859	0.2507	-0.3429	0.7317
Cholesterol esters in large LDL	27005778	metabolites	European	SNPs from the MHC (chr6 26M~34M) region was removed for this traits	0.0931	0.2722	0.3418	0.7325
Morning/evening person (chronotype)	0	ukbb	European	SNPs from the MHC (chr6 26M~34M) region was removed for this traits	-0.0272	0.0794	-0.3418	0.7325
Used an inhaler for chest within last hour	0	ukbb	European	SNPs from the MHC (chr6 26M~34M) region was removed for this traits	0.0939	0.2784	0.3372	0.736
Nap during day	0	ukbb	European	SNPs from the MHC (chr6 26M~34M) region was removed for this traits	-0.0304	0.0903	-0.3371	0.7361
Excessive daytime sleepiness	27992416	sleeping	European	SNPs from the MHC (chr6 26M~34M) region was removed for this traits	0.0463	0.1383	0.3352	0.7375
Glucose	27005778	metabolites	European	SNPs from the MHC (chr6 26M~34M) region was removed for this traits	-0.0769	0.2298	-0.3346	0.7379
Parkinsons disease	19915575	neurological	European	SNPs from the MHC (chr6 26M~34M) region was removed for this traits	-0.0471	0.1417	-0.3321	0.7398
Non-cancer illness code_ self-reported: hiatus hernia	0	ukbb	European	SNPs from the MHC (chr6 26M~34M) region was removed for this traits	0.0701	0.2116	0.3313	0.7404
Years of schooling (proxy cognitive performance)	25201988	education	European	SNPs from the MHC (chr6 26M~34M) region was removed for this traits	-0.0339	0.1028	-0.33	0.7414
Leptin_adjBMI	26833098	hormone	European	SNPs from the MHC (chr6 26M~34M) region was removed for this traits	-0.0592	0.1832	-0.3231	0.7466
Omega-3 fatty acids	27005778	metabolites	European	SNPs from the MHC (chr6 26M~34M) region was removed for this traits	0.0732	0.2275	0.3219	0.7476
Phenylalanine	27005778	metabolites	European	Caution: using this data may yield results outside bounds due to relative low Z score of the SNP heritability of the trait; SNPs from the MHC (chr6 26M~34M) region was removed for this traits	-0.0952	0.2963	-0.3214	0.7479
Diagnoses - main ICD10: I25 Chronic ischaemic heart disease	0	ukbb	European	SNPs from the MHC (chr6 26M~34M) region was removed for this traits	-0.0454	0.1424	-0.3188	0.7499
Nervous feelings	0	ukbb	European	SNPs from the MHC (chr6 26M~34M) region was removed for this traits	0.0287	0.0906	0.3163	0.7518
Non-cancer illness code_ self-reported: osteoarthritis	0	ukbb	European	SNPs from the MHC (chr6 26M~34M) region was removed for this traits	0.0423	0.1339	0.3156	0.7523
Reason for glasses/contact lenses: For astigmatism	0	ukbb	European	SNPs from the MHC (chr6 26M~34M) region was removed for this traits	-0.0597	0.1903	-0.3139	0.7536
Glutamine	27005778	metabolites	European	SNPs from the MHC (chr6 26M~34M) region was removed for this traits	0.0746	0.24	0.3108	0.756
Lung adenocarcinoma	27488534	cancer	European	Caution: using this data may yield results outside bounds due to relative low Z score of the SNP heritability of the trait; SNPs from the MHC (chr6 26M~34M) region was removed for this traits	0.0738	0.2387	0.3092	0.7572
Non-cancer illness code_ self-reported: vaginal prolapse/uterine prolapse	0	ukbb	European	SNPs from the MHC (chr6 26M~34M) region was removed for this traits	0.0788	0.2573	0.306	0.7596
Ever taken oral contraceptive pill	0	ukbb	European	SNPs from the MHC (chr6 26M~34M) region was removed for this traits	-0.0538	0.1767	-0.3045	0.7607
Isoleucine	27005778	metabolites	European	SNPs from the MHC (chr6 26M~34M) region was removed for this traits	-0.0676	0.223	-0.3029	0.762
Vitamin and mineral supplements: Vitamin C	0	ukbb	European	SNPs from the MHC (chr6 26M~34M) region was removed for this traits	0.0479	0.1609	0.2979	0.7657
Diagnoses - main ICD10: R14 Flatulence and related conditions	0	ukbb	European	SNPs from the MHC (chr6 26M~34M) region was removed for this traits	-0.087	0.2953	-0.2948	0.7681
Neck/shoulder pain for 3+ months	0	ukbb	European	SNPs from the MHC (chr6 26M~34M) region was removed for this traits	0.0742	0.2532	0.2931	0.7694
Getting up in morning	0	ukbb	European	SNPs from the MHC (chr6 26M~34M) region was removed for this traits	-0.0259	0.089	-0.2912	0.7709
Frequency of tenseness / restlessness in last 2 weeks	0	ukbb	European	SNPs from the MHC (chr6 26M~34M) region was removed for this traits	0.0306	0.1065	0.2875	0.7737
Illness_ injury_ bereavement_ stress in last 2 years: Serious illness_ injury or assault of a close relative	0	ukbb	European	SNPs from the MHC (chr6 26M~34M) region was removed for this traits	-0.0524	0.1862	-0.2813	0.7785
Mouth/teeth dental problems: None of the above	0	ukbb	European	SNPs from the MHC (chr6 26M~34M) region was removed for this traits	-0.031	0.1118	-0.2768	0.7819
Number of unsuccessful stop-smoking attempts	0	ukbb	European	SNPs from the MHC (chr6 26M~34M) region was removed for this traits	-0.0454	0.1647	-0.2757	0.7828
Total cholesterol in medium LDL	27005778	metabolites	European	SNPs from the MHC (chr6 26M~34M) region was removed for this traits	0.074	0.2693	0.2749	0.7834
Alcohol drinker status: Never	0	ukbb	European	SNPs from the MHC (chr6 26M~34M) region was removed for this traits	0.0412	0.151	0.2729	0.7849
Diagnoses - main ICD10: M21 Other acquired deformities of limbs	0	ukbb	European	SNPs from the MHC (chr6 26M~34M) region was removed for this traits	-0.5238	1.9461	-0.2691	0.7878
Cholesterol esters in medium LDL	27005778	metabolites	European	SNPs from the MHC (chr6 26M~34M) region was removed for this traits	0.0706	0.2643	0.2671	0.7894
Had menopause	0	ukbb	European	SNPs from the MHC (chr6 26M~34M) region was removed for this traits	0.0517	0.1959	0.2639	0.7919
Vitamin and mineral supplements: None of the above	0	ukbb	European	SNPs from the MHC (chr6 26M~34M) region was removed for this traits	0.0315	0.1198	0.2634	0.7922
Illnesses of siblings: Heart disease	0	ukbb	European	SNPs from the MHC (chr6 26M~34M) region was removed for this traits	-0.0403	0.1532	-0.2629	0.7926
Headaches for 3+ months	0	ukbb	European	SNPs from the MHC (chr6 26M~34M) region was removed for this traits	-0.0455	0.1756	-0.2592	0.7955
Duration of other exercises	0	ukbb	European	SNPs from the MHC (chr6 26M~34M) region was removed for this traits	0.0496	0.1925	0.2576	0.7967
Rheumatoid Arthritis	24390342	autoimmune	European	SNPs from the MHC (chr6 26M~34M) region was removed for this traits	-0.0281	0.1091	-0.2575	0.7968
Diagnoses - main ICD10: S76 Injury of muscle and tendon at hip and thigh level	0	ukbb	European	SNPs from the MHC (chr6 26M~34M) region was removed for this traits	0.1141	0.4542	0.2512	0.8017
Diagnoses - main ICD10: K22 Other diseases of oesophagus	0	ukbb	European	SNPs from the MHC (chr6 26M~34M) region was removed for this traits	-0.0685	0.2749	-0.2492	0.8032
Cough on most days	0	ukbb	European	SNPs from the MHC (chr6 26M~34M) region was removed for this traits	0.0442	0.1787	0.2472	0.8047
Reason for reducing amount of alcohol drunk: Health precaution	0	ukbb	European	SNPs from the MHC (chr6 26M~34M) region was removed for this traits	-0.0344	0.1415	-0.2431	0.8079
Former alcohol drinker	0	ukbb	European	SNPs from the MHC (chr6 26M~34M) region was removed for this traits	0.0489	0.2027	0.2411	0.8094
Hand grip strength (right)	0	ukbb	European	SNPs from the MHC (chr6 26M~34M) region was removed for this traits	-0.0197	0.0825	-0.2385	0.8115
Multiple sclerosis	21833088	autoimmune	European	Caution: using this data may yield results outside bounds due to relative low Z score of the SNP heritability of the trait; SNPs from the MHC (chr6 26M~34M) region was removed for this traits	-0.0706	0.2987	-0.2363	0.8132
Suffer from nerves	0	ukbb	European	SNPs from the MHC (chr6 26M~34M) region was removed for this traits	-0.0242	0.1039	-0.2326	0.8161
Serumurate overweight	25811787	uric_acid	European	Caution: using this data may yield results outside bounds due to relative low Z score of the SNP heritability of the trait; SNPs from the MHC (chr6 26M~34M) region was removed for this traits	0.0391	0.1685	0.2323	0.8163
Sleep duration	27494321	sleeping	European	SNPs from the MHC (chr6 26M~34M) region was removed for this traits	-0.0293	0.1269	-0.2312	0.8172
Non-cancer illness code_ self-reported: diverticular disease/diverticulitis	0	ukbb	European	SNPs from the MHC (chr6 26M~34M) region was removed for this traits	-0.034	0.1477	-0.2303	0.8179
Transport type for commuting to job workplace: Cycle	0	ukbb	European	SNPs from the MHC (chr6 26M~34M) region was removed for this traits	-0.0334	0.1461	-0.2283	0.8194
Fractured bone site(s): Other bones	0	ukbb	European	SNPs from the MHC (chr6 26M~34M) region was removed for this traits	0.0419	0.1836	0.2282	0.8195
Mean Thalamus	25607358	brain_volume	European	SNPs from the MHC (chr6 26M~34M) region was removed for this traits	-0.0472	0.208	-0.2272	0.8203
Blood clot_ DVT_ bronchitis_ emphysema_ asthma_ rhinitis_ eczema_ allergy diagnosed by doctor: Emphysema/chronic bronchitis	0	ukbb	European	SNPs from the MHC (chr6 26M~34M) region was removed for this traits	0.0373	0.1644	0.2269	0.8205
Femoral Neck bone mineral density	26367794	bone	Mixed	Caution: using this data may yield less robust results due to minor departure of the LD structure; SNPs from the MHC (chr6 26M~34M) region was removed for this traits	0.0325	0.1435	0.2264	0.8209
Hair/balding pattern: Pattern 3	0	ukbb	European	SNPs from the MHC (chr6 26M~34M) region was removed for this traits	-0.0289	0.128	-0.2259	0.8213
Seen a psychiatrist for nerves_ anxiety_ tension or depression	0	ukbb	European	SNPs from the MHC (chr6 26M~34M) region was removed for this traits	0.0252	0.1116	0.2256	0.8215
Hair/balding pattern: Pattern 4	0	ukbb	European	SNPs from the MHC (chr6 26M~34M) region was removed for this traits	0.0195	0.0882	0.2212	0.8249
Neuroticism score	0	ukbb	European	SNPs from the MHC (chr6 26M~34M) region was removed for this traits	-0.017	0.0796	-0.2134	0.831
Free cholesterol in large LDL	27005778	metabolites	European	SNPs from the MHC (chr6 26M~34M) region was removed for this traits	0.0588	0.2769	0.2122	0.832
Target heart rate achieved	0	ukbb	European	SNPs from the MHC (chr6 26M~34M) region was removed for this traits	0.0518	0.249	0.208	0.8352
Non-cancer illness code_ self-reported: glaucoma	0	ukbb	European	SNPs from the MHC (chr6 26M~34M) region was removed for this traits	-0.0362	0.1738	-0.2081	0.8352
Diagnoses - main ICD10: F31 Bipolar affective disorder	0	ukbb	European	SNPs from the MHC (chr6 26M~34M) region was removed for this traits	0.0509	0.2516	0.2022	0.8398
Sodium in urine	0	ukbb	European	SNPs from the MHC (chr6 26M~34M) region was removed for this traits	0.0165	0.0821	0.2014	0.8404
Happiness	0	ukbb	European	SNPs from the MHC (chr6 26M~34M) region was removed for this traits	0.0269	0.138	0.1952	0.8452
Non-cancer illness code_ self-reported: pulmonary embolism +/- dvt	0	ukbb	European	SNPs from the MHC (chr6 26M~34M) region was removed for this traits	-0.0462	0.2416	-0.1911	0.8485
Diagnoses - main ICD10: K57 Diverticular disease of intestine	0	ukbb	European	SNPs from the MHC (chr6 26M~34M) region was removed for this traits	-0.0296	0.1557	-0.19	0.8493
Ever had prostate specific antigen (PSA) test	0	ukbb	European	SNPs from the MHC (chr6 26M~34M) region was removed for this traits	0.0282	0.1489	0.1897	0.8496
18:2 linoleic acid (LA)	27005778	metabolites	European	SNPs from the MHC (chr6 26M~34M) region was removed for this traits	0.0475	0.2531	0.1876	0.8512
Reason for glasses/contact lenses: For long-sightedness_ i.e. for distance and near_ but particularly for near tasks like reading (called hypermetropia)	0	ukbb	European	SNPs from the MHC (chr6 26M~34M) region was removed for this traits	-0.0344	0.184	-0.1872	0.8515
Non-cancer illness code_ self-reported: iron deficiency anaemia	0	ukbb	European	SNPs from the MHC (chr6 26M~34M) region was removed for this traits	-0.0493	0.2725	-0.1809	0.8564
Pulse wave reflection index	0	ukbb	European	SNPs from the MHC (chr6 26M~34M) region was removed for this traits	-0.0261	0.1465	-0.1781	0.8587
Diagnoses - main ICD10: I30 Acute pericarditis	0	ukbb	European	SNPs from the MHC (chr6 26M~34M) region was removed for this traits	-0.0591	0.339	-0.1743	0.8616
Impedance of whole body	0	ukbb	European	SNPs from the MHC (chr6 26M~34M) region was removed for this traits	0.0112	0.0647	0.1732	0.8625
Forced expiratory volume in 1 second (FEV1)	26635082	lung_function	European	SNPs from the MHC (chr6 26M~34M) region was removed for this traits	-0.0222	0.1291	-0.172	0.8634
Diagnoses - main ICD10: M17 Gonarthrosis [arthrosis of knee]	0	ukbb	European	SNPs from the MHC (chr6 26M~34M) region was removed for this traits	0.0253	0.1493	0.1695	0.8654
Fracture resulting from simple fall	0	ukbb	European	SNPs from the MHC (chr6 26M~34M) region was removed for this traits	-0.0419	0.2535	-0.1654	0.8686
Handedness (chirality/laterality): Left-handed	0	ukbb	European	SNPs from the MHC (chr6 26M~34M) region was removed for this traits	0.0307	0.187	0.1639	0.8698
Why stopped smoking: None of the above	0	ukbb	European	SNPs from the MHC (chr6 26M~34M) region was removed for this traits	-0.0267	0.1645	-0.1622	0.8711
Albumin	27005778	metabolites	European	Caution: using this data may yield results outside bounds due to relative low Z score of the SNP heritability of the trait; SNPs from the MHC (chr6 26M~34M) region was removed for this traits	0.0493	0.3062	0.1611	0.872
Mean platelet volume	22139419	haemotological	European	SNPs from the MHC (chr6 26M~34M) region was removed for this traits	0.0217	0.1356	0.1597	0.8731
Non-cancer illness code_ self-reported: migraine	0	ukbb	European	SNPs from the MHC (chr6 26M~34M) region was removed for this traits	0.0209	0.1315	0.1589	0.8737
Diagnoses - main ICD10: M24 Other specific joint derangements	0	ukbb	European	SNPs from the MHC (chr6 26M~34M) region was removed for this traits	0.0462	0.2913	0.1587	0.8739
Non-cancer illness code_ self-reported: back problem	0	ukbb	European	SNPs from the MHC (chr6 26M~34M) region was removed for this traits	-0.0361	0.2313	-0.1561	0.876
Illnesses of mother: Chronic bronchitis/emphysema	0	ukbb	European	SNPs from the MHC (chr6 26M~34M) region was removed for this traits	-0.0249	0.162	-0.1537	0.8779
Crohns disease	26192919	autoimmune	European	SNPs from the MHC (chr6 26M~34M) region was removed for this traits	-0.0182	0.1191	-0.1528	0.8785
Diagnoses - main ICD10: R31 Unspecified haematuria	0	ukbb	European	SNPs from the MHC (chr6 26M~34M) region was removed for this traits	0.0451	0.3015	0.1496	0.8811
Impedance of arm (left)	0	ukbb	European	SNPs from the MHC (chr6 26M~34M) region was removed for this traits	-0.0098	0.0669	-0.1471	0.8831
Total cholesterol in small VLDL	27005778	metabolites	European	SNPs from the MHC (chr6 26M~34M) region was removed for this traits	0.036	0.2458	0.1465	0.8836
Chronotype	27494321	sleeping	European	SNPs from the MHC (chr6 26M~34M) region was removed for this traits	-0.0149	0.1046	-0.1427	0.8865
PGC cross-disorder analysis	23453885	psychiatric	European	SNPs from the MHC (chr6 26M~34M) region was removed for this traits	-0.0189	0.1337	-0.1412	0.8877
Diagnoses - main ICD10: K50 Crohns disease [regional enteritis]	0	ukbb	European	SNPs from the MHC (chr6 26M~34M) region was removed for this traits	0.0356	0.2573	0.1382	0.8901
Impedance of arm (right)	0	ukbb	European	SNPs from the MHC (chr6 26M~34M) region was removed for this traits	0.0085	0.0661	0.1282	0.898
Total lipids in small HDL	27005778	metabolites	European	Caution: using this data may yield results outside bounds due to relative low Z score of the SNP heritability of the trait; SNPs from the MHC (chr6 26M~34M) region was removed for this traits	0.0386	0.3155	0.1224	0.9026
Mean diameter for LDL particles	27005778	metabolites	European	Caution: using this data may yield results outside bounds due to relative low Z score of the SNP heritability of the trait; SNPs from the MHC (chr6 26M~34M) region was removed for this traits	-0.036	0.2985	-0.1205	0.9041
Back pain for 3+ months	0	ukbb	European	SNPs from the MHC (chr6 26M~34M) region was removed for this traits	0.0222	0.1863	0.119	0.9053
Average weekly intake of other alcoholic drinks	0	ukbb	European	SNPs from the MHC (chr6 26M~34M) region was removed for this traits	0.0414	0.3537	0.1171	0.9068
Ever manic/hyper for 2 days	0	ukbb	European	SNPs from the MHC (chr6 26M~34M) region was removed for this traits	-0.0236	0.2236	-0.1057	0.9158
Diagnoses - main ICD10: M72 Fibroblastic disorders	0	ukbb	European	SNPs from the MHC (chr6 26M~34M) region was removed for this traits	0.018	0.1769	0.1017	0.919
Mean Pallidum	25607358	brain_volume	European	SNPs from the MHC (chr6 26M~34M) region was removed for this traits	0.0231	0.2311	0.1	0.9204
Phospholipids in chylomicrons and largest VLDL particles	27005778	metabolites	European	SNPs from the MHC (chr6 26M~34M) region was removed for this traits	0.0209	0.2115	0.0987	0.9214
Non-cancer illness code_ self-reported: malabsorption/coeliac disease	0	ukbb	European	SNPs from the MHC (chr6 26M~34M) region was removed for this traits	-0.0137	0.1392	-0.0981	0.9219
Forced expiratory volume in 1 second (FEV1)/Forced Vital capacity(FVC)	21946350	lung_function	European	SNPs from the MHC (chr6 26M~34M) region was removed for this traits	0.0127	0.1331	0.0956	0.9238
Blood clot_ DVT_ bronchitis_ emphysema_ asthma_ rhinitis_ eczema_ allergy diagnosed by doctor: Blood clot in the lung	0	ukbb	European	SNPs from the MHC (chr6 26M~34M) region was removed for this traits	-0.0219	0.2324	-0.0944	0.9248
Amyotrophic lateral sclerosis	27455348	neurological	European	Caution: using this data may yield results outside bounds due to relative low Z score of the SNP heritability of the trait; SNPs from the MHC (chr6 26M~34M) region was removed for this traits	-0.0227	0.2447	-0.0928	0.9261
Vitamin and mineral supplements: Vitamin B	0	ukbb	European	SNPs from the MHC (chr6 26M~34M) region was removed for this traits	-0.0194	0.2137	-0.0909	0.9276
Age when periods started (menarche)	0	ukbb	European	SNPs from the MHC (chr6 26M~34M) region was removed for this traits	0.007	0.0781	0.0892	0.9289
Father still alive	0	ukbb	European	SNPs from the MHC (chr6 26M~34M) region was removed for this traits	-0.0207	0.2358	-0.0879	0.9299
Ever had bowel cancer screening	0	ukbb	European	SNPs from the MHC (chr6 26M~34M) region was removed for this traits	-0.0141	0.1737	-0.0812	0.9353
Had other major operations	0	ukbb	European	SNPs from the MHC (chr6 26M~34M) region was removed for this traits	0.0119	0.1472	0.0806	0.9357
Smoking status: Previous	0	ukbb	European	SNPs from the MHC (chr6 26M~34M) region was removed for this traits	0.008	0.1036	0.0771	0.9385
Reason for glasses/contact lenses: For just reading/near work as you are getting older (called presbyopia)	0	ukbb	European	SNPs from the MHC (chr6 26M~34M) region was removed for this traits	-0.0212	0.2983	-0.071	0.9434
Fed-up feelings	0	ukbb	European	SNPs from the MHC (chr6 26M~34M) region was removed for this traits	-0.0062	0.0887	-0.0697	0.9444
Time from waking to first cigarette	0	ukbb	European	SNPs from the MHC (chr6 26M~34M) region was removed for this traits	-0.0144	0.2129	-0.0678	0.946
Neuroticism	27089181	personality	European	SNPs from the MHC (chr6 26M~34M) region was removed for this traits	0.0065	0.1	0.0652	0.9481
Ever stopped smoking for 6+ months	0	ukbb	European	SNPs from the MHC (chr6 26M~34M) region was removed for this traits	-0.0165	0.2535	-0.0651	0.9481
Vitamin and mineral supplements: Vitamin A	0	ukbb	European	SNPs from the MHC (chr6 26M~34M) region was removed for this traits	-0.0184	0.2877	-0.0641	0.9489
Triglycerides in very large HDL	27005778	metabolites	European	Caution: using this data may yield results outside bounds due to relative low Z score of the SNP heritability of the trait; SNPs from the MHC (chr6 26M~34M) region was removed for this traits	0.0138	0.2387	0.0579	0.9538
Diagnoses - main ICD10: I21 Acute myocardial infarction	0	ukbb	European	SNPs from the MHC (chr6 26M~34M) region was removed for this traits	0.0095	0.1762	0.0539	0.957
Total cholesterol in large LDL	27005778	metabolites	European	SNPs from the MHC (chr6 26M~34M) region was removed for this traits	0.0148	0.2773	0.0533	0.9575
Insomnia	27992416	sleeping	European	SNPs from the MHC (chr6 26M~34M) region was removed for this traits	0.0069	0.1293	0.0533	0.9575
Serum total cholesterol	27005778	metabolites	European	Caution: using this data may yield results outside bounds due to relative low Z score of the SNP heritability of the trait; SNPs from the MHC (chr6 26M~34M) region was removed for this traits	0.0154	0.2905	0.0528	0.9579
Medication for cholesterol_ blood pressure or diabetes: Insulin	0	ukbb	European	SNPs from the MHC (chr6 26M~34M) region was removed for this traits	-0.0127	0.2653	-0.0479	0.9618
Free cholesterol	27005778	metabolites	European	Caution: using this data may yield results outside bounds due to relative low Z score of the SNP heritability of the trait; SNPs from the MHC (chr6 26M~34M) region was removed for this traits	0.0164	0.3562	0.0459	0.9634
Non-cancer illness code_ self-reported: heart attack/myocardial infarction	0	ukbb	European	SNPs from the MHC (chr6 26M~34M) region was removed for this traits	-0.0063	0.1377	-0.0456	0.9636
Illnesses of siblings: Severe depression	0	ukbb	European	SNPs from the MHC (chr6 26M~34M) region was removed for this traits	0.0074	0.1679	0.0442	0.9648
22:6 docosahexaenoic acid	27005778	metabolites	European	SNPs from the MHC (chr6 26M~34M) region was removed for this traits	-0.0096	0.2476	-0.039	0.9689
Pack years adult smoking as proportion of life span exposed to smoking PREVIEW ONLY	0	ukbb	European	SNPs from the MHC (chr6 26M~34M) region was removed for this traits	0.0035	0.11	0.0322	0.9743
Diagnoses - main ICD10: M20 Acquired deformities of fingers and toes	0	ukbb	European	SNPs from the MHC (chr6 26M~34M) region was removed for this traits	0.0056	0.1843	0.0304	0.9757
Free cholesterol to esterified cholesterol ratio	27005778	metabolites	European	Caution: using this data may yield results outside bounds due to relative low Z score of the SNP heritability of the trait; SNPs from the MHC (chr6 26M~34M) region was removed for this traits	-0.0107	0.3567	-0.03	0.9761
Cancer code_ self-reported: squamous cell carcinoma	0	ukbb	European	SNPs from the MHC (chr6 26M~34M) region was removed for this traits	0.0097	0.3512	0.0277	0.9779
Eye problems/disorders: Injury or trauma resulting in loss of vision	0	ukbb	European	SNPs from the MHC (chr6 26M~34M) region was removed for this traits	-0.0261	0.9647	-0.027	0.9784
Schizophrenia	25056061	psychiatric	Mixed	Caution: using this data may yield less robust results due to minor departure of the LD structure; SNPs from the MHC (chr6 26M~34M) region was removed for this traits	-0.0021	0.0836	-0.0254	0.9797
Non-cancer illness code_ self-reported: enlarged prostate	0	ukbb	European	SNPs from the MHC (chr6 26M~34M) region was removed for this traits	0.0052	0.2212	0.0237	0.9811
Non-cancer illness code_ self-reported: ulcerative colitis	0	ukbb	European	SNPs from the MHC (chr6 26M~34M) region was removed for this traits	-0.0047	0.241	-0.0195	0.9845
Vascular/heart problems diagnosed by doctor: Heart attack	0	ukbb	European	SNPs from the MHC (chr6 26M~34M) region was removed for this traits	0.0028	0.1413	0.0195	0.9845
Snoring	0	ukbb	European	SNPs from the MHC (chr6 26M~34M) region was removed for this traits	-0.0017	0.0949	-0.0184	0.9853
Diagnoses - main ICD10: M25 Other joint disorders_ not elsewhere classified	0	ukbb	European	SNPs from the MHC (chr6 26M~34M) region was removed for this traits	0.0095	0.529	0.018	0.9857
Illness_ injury_ bereavement_ stress in last 2 years: Serious illness_ injury or assault to yourself	0	ukbb	European	SNPs from the MHC (chr6 26M~34M) region was removed for this traits	-0.0021	0.1584	-0.0136	0.9892
Diagnoses - main ICD10: Z09 Follow-up examination after treatment for conditions other than malignant neoplasms	0	ukbb	European	SNPs from the MHC (chr6 26M~34M) region was removed for this traits	0.0042	0.3116	0.0136	0.9892
Medication for pain relief_ constipation_ heartburn: Omeprazole (e.g. Zanprol)	0	ukbb	European	SNPs from the MHC (chr6 26M~34M) region was removed for this traits	0.0019	0.1467	0.013	0.9896
Hearing difficulty/problems with background noise	0	ukbb	European	SNPs from the MHC (chr6 26M~34M) region was removed for this traits	0.0012	0.1001	0.0123	0.9901
Blood clot_ DVT_ bronchitis_ emphysema_ asthma_ rhinitis_ eczema_ allergy diagnosed by doctor: None of the above	0	ukbb	European	SNPs from the MHC (chr6 26M~34M) region was removed for this traits	-0.001	0.0803	-0.0125	0.9901
Heart rate	23583979	haemotological	Mixed	Caution: using this data may yield less robust results due to minor departure of the LD structure; SNPs from the MHC (chr6 26M~34M) region was removed for this traits	0.0006	0.1311	0.0049	0.9961
Ferritin	25352340	metal	European	SNPs from the MHC (chr6 26M~34M) region was removed for this traits	0.0009	0.2155	0.0041	0.9968
Bipolar disorder	21926972	psychiatric	European	SNPs from the MHC (chr6 26M~34M) region was removed for this traits	-0.0005	0.1311	-0.0039	0.9969
Difficulty not smoking for 1 day	0	ukbb	European	SNPs from the MHC (chr6 26M~34M) region was removed for this traits	0.0007	0.2035	0.0037	0.9971
Non-cancer illness code_ self-reported: uterine fibroids	0	ukbb	European	SNPs from the MHC (chr6 26M~34M) region was removed for this traits	0.0003	0.2163	0.0013	0.999
Mineral and other dietary supplements: Selenium	0	ukbb	European	SNPs from the MHC (chr6 26M~34M) region was removed for this traits	-0.0001	0.2313	-0.0005	0.9996
Treatment/medication code: lisinopril	0	ukbb	European	SNPs from the MHC (chr6 26M~34M) region was removed for this traits	NA	NA	NA	NA
Treatment/medication code: ramipril	0	ukbb	European	SNPs from the MHC (chr6 26M~34M) region was removed for this traits	NA	NA	NA	NA
Treatment/medication code: isosorbide mononitrate	0	ukbb	European	SNPs from the MHC (chr6 26M~34M) region was removed for this traits	NA	NA	NA	NA
Treatment/medication code: isosorbide dinitrate	0	ukbb	European	SNPs from the MHC (chr6 26M~34M) region was removed for this traits	NA	NA	NA	NA
Treatment/medication code: tranexamic acid	0	ukbb	European	SNPs from the MHC (chr6 26M~34M) region was removed for this traits	NA	NA	NA	NA
Treatment/medication code: simvastatin	0	ukbb	European	SNPs from the MHC (chr6 26M~34M) region was removed for this traits	NA	NA	NA	NA
Treatment/medication code: ventolin 100micrograms inhaler	0	ukbb	European	SNPs from the MHC (chr6 26M~34M) region was removed for this traits	NA	NA	NA	NA
Treatment/medication code: atrovent 20micrograms inhaler	0	ukbb	European	SNPs from the MHC (chr6 26M~34M) region was removed for this traits	NA	NA	NA	NA
Treatment/medication code: becotide 50 inhaler	0	ukbb	European	SNPs from the MHC (chr6 26M~34M) region was removed for this traits	NA	NA	NA	NA
Treatment/medication code: kapake tablet	0	ukbb	European	SNPs from the MHC (chr6 26M~34M) region was removed for this traits	NA	NA	NA	NA
Treatment/medication code: lansoprazole	0	ukbb	European	SNPs from the MHC (chr6 26M~34M) region was removed for this traits	NA	NA	NA	NA
Treatment/medication code: lisinopril+hydrochlorothiazide 10mg/12.5mg tablet	0	ukbb	European	SNPs from the MHC (chr6 26M~34M) region was removed for this traits	NA	NA	NA	NA
Treatment/medication code: tramadol	0	ukbb	European	SNPs from the MHC (chr6 26M~34M) region was removed for this traits	NA	NA	NA	NA
Treatment/medication code: omeprazole	0	ukbb	European	SNPs from the MHC (chr6 26M~34M) region was removed for this traits	NA	NA	NA	NA
Treatment/medication code: senna	0	ukbb	European	SNPs from the MHC (chr6 26M~34M) region was removed for this traits	NA	NA	NA	NA
Treatment/medication code: atenolol	0	ukbb	European	SNPs from the MHC (chr6 26M~34M) region was removed for this traits	NA	NA	NA	NA
Treatment/medication code: aspirin	0	ukbb	European	SNPs from the MHC (chr6 26M~34M) region was removed for this traits	NA	NA	NA	NA
Treatment/medication code: logynon tablet	0	ukbb	European	SNPs from the MHC (chr6 26M~34M) region was removed for this traits	NA	NA	NA	NA
Treatment/medication code: hydroxocobalamin product	0	ukbb	European	SNPs from the MHC (chr6 26M~34M) region was removed for this traits	NA	NA	NA	NA
Treatment/medication code: vitamin b12 preparation	0	ukbb	European	SNPs from the MHC (chr6 26M~34M) region was removed for this traits	NA	NA	NA	NA
Treatment/medication code: ibuprofen	0	ukbb	European	SNPs from the MHC (chr6 26M~34M) region was removed for this traits	NA	NA	NA	NA
Treatment/medication code: morphine	0	ukbb	European	SNPs from the MHC (chr6 26M~34M) region was removed for this traits	NA	NA	NA	NA
Treatment/medication code: quinine	0	ukbb	European	SNPs from the MHC (chr6 26M~34M) region was removed for this traits	NA	NA	NA	NA
Treatment/medication code: gliclazide	0	ukbb	European	SNPs from the MHC (chr6 26M~34M) region was removed for this traits	NA	NA	NA	NA
Treatment/medication code: carbimazole	0	ukbb	European	SNPs from the MHC (chr6 26M~34M) region was removed for this traits	NA	NA	NA	NA
Treatment/medication code: prednisolone	0	ukbb	European	SNPs from the MHC (chr6 26M~34M) region was removed for this traits	NA	NA	NA	NA
Treatment/medication code: allopurinol	0	ukbb	European	SNPs from the MHC (chr6 26M~34M) region was removed for this traits	NA	NA	NA	NA
Treatment/medication code: beconase 50micrograms nasal spray	0	ukbb	European	SNPs from the MHC (chr6 26M~34M) region was removed for this traits	NA	NA	NA	NA
Treatment/medication code: rhinocort 50micrograms nasal spray	0	ukbb	European	SNPs from the MHC (chr6 26M~34M) region was removed for this traits	NA	NA	NA	NA
Treatment/medication code: ranitidine	0	ukbb	European	SNPs from the MHC (chr6 26M~34M) region was removed for this traits	NA	NA	NA	NA
Treatment/medication code: amitriptyline	0	ukbb	European	SNPs from the MHC (chr6 26M~34M) region was removed for this traits	NA	NA	NA	NA
Treatment/medication code: dothiepin	0	ukbb	European	SNPs from the MHC (chr6 26M~34M) region was removed for this traits	NA	NA	NA	NA
Treatment/medication code: bisoprolol	0	ukbb	European	SNPs from the MHC (chr6 26M~34M) region was removed for this traits	NA	NA	NA	NA
Treatment/medication code: doxazosin	0	ukbb	European	SNPs from the MHC (chr6 26M~34M) region was removed for this traits	NA	NA	NA	NA
Treatment/medication code: amlodipine	0	ukbb	European	SNPs from the MHC (chr6 26M~34M) region was removed for this traits	NA	NA	NA	NA
Treatment/medication code: salbutamol	0	ukbb	European	SNPs from the MHC (chr6 26M~34M) region was removed for this traits	NA	NA	NA	NA
Treatment/medication code: eumovate cream	0	ukbb	European	SNPs from the MHC (chr6 26M~34M) region was removed for this traits	NA	NA	NA	NA
Treatment/medication code: insulin product	0	ukbb	European	SNPs from the MHC (chr6 26M~34M) region was removed for this traits	NA	NA	NA	NA
Treatment/medication code: cetirizine	0	ukbb	European	SNPs from the MHC (chr6 26M~34M) region was removed for this traits	NA	NA	NA	NA
Treatment/medication code: codeine	0	ukbb	European	SNPs from the MHC (chr6 26M~34M) region was removed for this traits	NA	NA	NA	NA
Treatment/medication code: diclofenac	0	ukbb	European	SNPs from the MHC (chr6 26M~34M) region was removed for this traits	NA	NA	NA	NA
Treatment/medication code: liothyronine	0	ukbb	European	SNPs from the MHC (chr6 26M~34M) region was removed for this traits	NA	NA	NA	NA
Treatment/medication code: thyroxine product	0	ukbb	European	SNPs from the MHC (chr6 26M~34M) region was removed for this traits	NA	NA	NA	NA
Treatment/medication code: metformin	0	ukbb	European	SNPs from the MHC (chr6 26M~34M) region was removed for this traits	NA	NA	NA	NA
Treatment/medication code: warfarin	0	ukbb	European	SNPs from the MHC (chr6 26M~34M) region was removed for this traits	NA	NA	NA	NA
Treatment/medication code: enalapril	0	ukbb	European	SNPs from the MHC (chr6 26M~34M) region was removed for this traits	NA	NA	NA	NA
Treatment/medication code: perindopril	0	ukbb	European	SNPs from the MHC (chr6 26M~34M) region was removed for this traits	NA	NA	NA	NA
Treatment/medication code: flecainide	0	ukbb	European	SNPs from the MHC (chr6 26M~34M) region was removed for this traits	NA	NA	NA	NA
Treatment/medication code: furosemide	0	ukbb	European	SNPs from the MHC (chr6 26M~34M) region was removed for this traits	NA	NA	NA	NA
Treatment/medication code: nicorandil	0	ukbb	European	SNPs from the MHC (chr6 26M~34M) region was removed for this traits	NA	NA	NA	NA
Treatment/medication code: flax oil tablet	0	ukbb	European	SNPs from the MHC (chr6 26M~34M) region was removed for this traits	NA	NA	NA	NA
Treatment/medication code: venlafaxine	0	ukbb	European	SNPs from the MHC (chr6 26M~34M) region was removed for this traits	NA	NA	NA	NA
Treatment/medication code: losartan	0	ukbb	European	SNPs from the MHC (chr6 26M~34M) region was removed for this traits	NA	NA	NA	NA
Treatment/medication code: evening primrose oil	0	ukbb	European	SNPs from the MHC (chr6 26M~34M) region was removed for this traits	NA	NA	NA	NA
Treatment/medication code: citalopram	0	ukbb	European	SNPs from the MHC (chr6 26M~34M) region was removed for this traits	NA	NA	NA	NA
Treatment/medication code: alendronate sodium	0	ukbb	European	SNPs from the MHC (chr6 26M~34M) region was removed for this traits	NA	NA	NA	NA
Treatment/medication code: co-codamol	0	ukbb	European	SNPs from the MHC (chr6 26M~34M) region was removed for this traits	NA	NA	NA	NA
Treatment/medication code: co-amilofruse	0	ukbb	European	SNPs from the MHC (chr6 26M~34M) region was removed for this traits	NA	NA	NA	NA
Treatment/medication code: letrozole	0	ukbb	European	SNPs from the MHC (chr6 26M~34M) region was removed for this traits	NA	NA	NA	NA
Treatment/medication code: xalatan 0.005% eye drops	0	ukbb	European	SNPs from the MHC (chr6 26M~34M) region was removed for this traits	NA	NA	NA	NA
Treatment/medication code: atorvastatin	0	ukbb	European	SNPs from the MHC (chr6 26M~34M) region was removed for this traits	NA	NA	NA	NA
Treatment/medication code: candesartan cilexetil	0	ukbb	European	SNPs from the MHC (chr6 26M~34M) region was removed for this traits	NA	NA	NA	NA
Treatment/medication code: salmeterol product	0	ukbb	European	SNPs from the MHC (chr6 26M~34M) region was removed for this traits	NA	NA	NA	NA
Treatment/medication code: adcal-d3 1.5g/10micrograms chewable tablet	0	ukbb	European	SNPs from the MHC (chr6 26M~34M) region was removed for this traits	NA	NA	NA	NA
Treatment/medication code: clopidogrel	0	ukbb	European	SNPs from the MHC (chr6 26M~34M) region was removed for this traits	NA	NA	NA	NA
Treatment/medication code: indivina 1mg/2.5mg tablet	0	ukbb	European	SNPs from the MHC (chr6 26M~34M) region was removed for this traits	NA	NA	NA	NA
Treatment/medication code: symbicort 100/6 turbohaler	0	ukbb	European	SNPs from the MHC (chr6 26M~34M) region was removed for this traits	NA	NA	NA	NA
Treatment/medication code: seretide 50 evohaler	0	ukbb	European	SNPs from the MHC (chr6 26M~34M) region was removed for this traits	NA	NA	NA	NA
Treatment/medication code: rosiglitazone	0	ukbb	European	SNPs from the MHC (chr6 26M~34M) region was removed for this traits	NA	NA	NA	NA
Treatment/medication code: arcoxia 90mg tablet	0	ukbb	European	SNPs from the MHC (chr6 26M~34M) region was removed for this traits	NA	NA	NA	NA
Treatment/medication code: omacor 1g capsule	0	ukbb	European	SNPs from the MHC (chr6 26M~34M) region was removed for this traits	NA	NA	NA	NA
Treatment/medication code: spiriva 18micrograms inhalation capsule	0	ukbb	European	SNPs from the MHC (chr6 26M~34M) region was removed for this traits	NA	NA	NA	NA
Treatment/medication code: glucosamine product	0	ukbb	European	SNPs from the MHC (chr6 26M~34M) region was removed for this traits	NA	NA	NA	NA
Treatment/medication code: cipralex 5mg tablet	0	ukbb	European	SNPs from the MHC (chr6 26M~34M) region was removed for this traits	NA	NA	NA	NA
Treatment/medication code: levothyroxine sodium	0	ukbb	European	SNPs from the MHC (chr6 26M~34M) region was removed for this traits	NA	NA	NA	NA
Treatment/medication code: ezetimibe	0	ukbb	European	SNPs from the MHC (chr6 26M~34M) region was removed for this traits	NA	NA	NA	NA
Treatment/medication code: testogel 50mg gel 5g sachet	0	ukbb	European	SNPs from the MHC (chr6 26M~34M) region was removed for this traits	NA	NA	NA	NA
Treatment/medication code: bendroflumethiazide	0	ukbb	European	SNPs from the MHC (chr6 26M~34M) region was removed for this traits	NA	NA	NA	NA
Treatment/medication code: paracetamol	0	ukbb	European	SNPs from the MHC (chr6 26M~34M) region was removed for this traits	NA	NA	NA	NA
Diagnoses - main ICD10: E03 Other hypothyroidism	0	ukbb	European	SNPs from the MHC (chr6 26M~34M) region was removed for this traits	NA	NA	NA	NA
Supplementary Table 7. Genetic correlation of 832 traits in LD Hub with GWAS of self-reported glycosuria in ALSPAC mothers
Analysis was performed on 19/02/2019 with all 832 available traits in LD Hub. Data is presented for all traits and is ordered by smallest to largest P value. Where NA is present LD score regression analysis was not possible. Trait: the trait for which LD score regression with our GWAS of self-reported glycosuria in ALSPAC mothers was performed; PMID: PubMed identification number of the study the …

## Sheet: Supplementary Table 8
Uploaded_variation	Location	Allele	Consequence	IMPACT	SYMBOL	Gene	Feature_type	Feature	BIOTYPE
rs13337037	16:31467390-31467390	A	downstream_gene_variant	MODIFIER	ARMC5	ENSG00000140691	Transcript	ENST00000268314	protein_coding
rs13337037	16:31467390-31467390	A	upstream_gene_variant	MODIFIER	TGFB1I1	ENSG00000140682	Transcript	ENST00000361773	protein_coding
rs13337037	16:31467390-31467390	A	upstream_gene_variant	MODIFIER	TGFB1I1	ENSG00000140682	Transcript	ENST00000394863	protein_coding
rs13337037	16:31467390-31467390	A	downstream_gene_variant	MODIFIER	ARMC5	ENSG00000140691	Transcript	ENST00000408912	protein_coding
rs13337037	16:31467390-31467390	A	downstream_gene_variant	MODIFIER	ARMC5	ENSG00000140691	Transcript	ENST00000457010	protein_coding
rs13337037	16:31467390-31467390	A	downstream_gene_variant	MODIFIER	ARMC5	ENSG00000140691	Transcript	ENST00000538189	protein_coding
rs13337037	16:31467390-31467390	A	upstream_gene_variant	MODIFIER	TGFB1I1	ENSG00000140682	Transcript	ENST00000561785	retained_intron
rs13337037	16:31467390-31467390	A	upstream_gene_variant	MODIFIER	TGFB1I1	ENSG00000140682	Transcript	ENST00000562165	retained_intron
rs13337037	16:31467390-31467390	A	downstream_gene_variant	MODIFIER	ARMC5	ENSG00000140691	Transcript	ENST00000563544	protein_coding
rs13337037	16:31467390-31467390	A	upstream_gene_variant	MODIFIER	TGFB1I1	ENSG00000140682	Transcript	ENST00000563712	nonsense_mediated_decay
rs13337037	16:31467390-31467390	A	upstream_gene_variant	MODIFIER	TGFB1I1	ENSG00000140682	Transcript	ENST00000564176	retained_intron
rs13337037	16:31467390-31467390	A	downstream_gene_variant	MODIFIER	ARMC5	ENSG00000140691	Transcript	ENST00000564900	protein_coding
rs13337037	16:31467390-31467390	A	upstream_gene_variant	MODIFIER	TGFB1I1	ENSG00000140682	Transcript	ENST00000565360	protein_coding
rs13337037	16:31467390-31467390	A	upstream_gene_variant	MODIFIER	TGFB1I1	ENSG00000140682	Transcript	ENST00000565454	protein_coding
rs13337037	16:31467390-31467390	A	upstream_gene_variant	MODIFIER	TGFB1I1	ENSG00000140682	Transcript	ENST00000567066	nonsense_mediated_decay
rs13337037	16:31467390-31467390	A	upstream_gene_variant	MODIFIER	TGFB1I1	ENSG00000140682	Transcript	ENST00000567524	retained_intron
rs13337037	16:31467390-31467390	A	upstream_gene_variant	MODIFIER	TGFB1I1	ENSG00000140682	Transcript	ENST00000569254	retained_intron
rs13337037	16:31467390-31467390	A	upstream_gene_variant	MODIFIER	TGFB1I1	ENSG00000140682	Transcript	ENST00000569703	retained_intron
rs13337037	16:31467390-31467390	A	downstream_gene_variant	MODIFIER	ARMC5	ENSG00000140691	Transcript	ENST00000570119	retained_intron
rs13337037	16:31467390-31467390	A	downstream_gene_variant	MODIFIER	AC026471.6	ENSG00000280132	Transcript	ENST00000622954	TEC
16_31478711_A/G	16:31478711-31478711	G	upstream_gene_variant	MODIFIER	SLC5A2	ENSG00000140675	Transcript	ENST00000330498	protein_coding
16_31478711_A/G	16:31478711-31478711	G	downstream_gene_variant	MODIFIER	TGFB1I1	ENSG00000140682	Transcript	ENST00000361773	protein_coding
16_31478711_A/G	16:31478711-31478711	G	downstream_gene_variant	MODIFIER	TGFB1I1	ENSG00000140682	Transcript	ENST00000394858	protein_coding
16_31478711_A/G	16:31478711-31478711	G	downstream_gene_variant	MODIFIER	TGFB1I1	ENSG00000140682	Transcript	ENST00000394863	protein_coding
16_31478711_A/G	16:31478711-31478711	G	upstream_gene_variant	MODIFIER	SLC5A2	ENSG00000140675	Transcript	ENST00000419665	nonsense_mediated_decay
16_31478711_A/G	16:31478711-31478711	G	downstream_gene_variant	MODIFIER	TGFB1I1	ENSG00000140682	Transcript	ENST00000561785	retained_intron
16_31478711_A/G	16:31478711-31478711	G	upstream_gene_variant	MODIFIER	SLC5A2	ENSG00000140675	Transcript	ENST00000562006	retained_intron
16_31478711_A/G	16:31478711-31478711	G	downstream_gene_variant	MODIFIER	TGFB1I1	ENSG00000140682	Transcript	ENST00000562165	retained_intron
16_31478711_A/G	16:31478711-31478711	G	downstream_gene_variant	MODIFIER	TGFB1I1	ENSG00000140682	Transcript	ENST00000562566	protein_coding
16_31478711_A/G	16:31478711-31478711	G	downstream_gene_variant	MODIFIER	TGFB1I1	ENSG00000140682	Transcript	ENST00000563712	nonsense_mediated_decay
16_31478711_A/G	16:31478711-31478711	G	downstream_gene_variant	MODIFIER	TGFB1I1	ENSG00000140682	Transcript	ENST00000564176	retained_intron
16_31478711_A/G	16:31478711-31478711	G	downstream_gene_variant	MODIFIER	TGFB1I1	ENSG00000140682	Transcript	ENST00000564804	nonsense_mediated_decay
16_31478711_A/G	16:31478711-31478711	G	downstream_gene_variant	MODIFIER	TGFB1I1	ENSG00000140682	Transcript	ENST00000565360	protein_coding
16_31478711_A/G	16:31478711-31478711	G	downstream_gene_variant	MODIFIER	TGFB1I1	ENSG00000140682	Transcript	ENST00000565454	protein_coding
16_31478711_A/G	16:31478711-31478711	G	downstream_gene_variant	MODIFIER	TGFB1I1	ENSG00000140682	Transcript	ENST00000567066	nonsense_mediated_decay
16_31478711_A/G	16:31478711-31478711	G	downstream_gene_variant	MODIFIER	TGFB1I1	ENSG00000140682	Transcript	ENST00000567524	retained_intron
16_31478711_A/G	16:31478711-31478711	G	downstream_gene_variant	MODIFIER	TGFB1I1	ENSG00000140682	Transcript	ENST00000567607	protein_coding
16_31478711_A/G	16:31478711-31478711	G	downstream_gene_variant	MODIFIER	TGFB1I1	ENSG00000140682	Transcript	ENST00000568142	retained_intron
16_31478711_A/G	16:31478711-31478711	G	downstream_gene_variant	MODIFIER	TGFB1I1	ENSG00000140682	Transcript	ENST00000569254	retained_intron
16_31478711_A/G	16:31478711-31478711	G	upstream_gene_variant	MODIFIER	SLC5A2	ENSG00000140675	Transcript	ENST00000569576	protein_coding
16_31478711_A/G	16:31478711-31478711	G	downstream_gene_variant	MODIFIER	TGFB1I1	ENSG00000140682	Transcript	ENST00000569703	retained_intron
rs11150626	16:31480661-31480661	C	upstream_gene_variant	MODIFIER	SLC5A2	ENSG00000140675	Transcript	ENST00000330498	protein_coding
rs11150626	16:31480661-31480661	C	downstream_gene_variant	MODIFIER	TGFB1I1	ENSG00000140682	Transcript	ENST00000361773	protein_coding
rs11150626	16:31480661-31480661	C	downstream_gene_variant	MODIFIER	TGFB1I1	ENSG00000140682	Transcript	ENST00000394858	protein_coding
rs11150626	16:31480661-31480661	C	downstream_gene_variant	MODIFIER	TGFB1I1	ENSG00000140682	Transcript	ENST00000394863	protein_coding
rs11150626	16:31480661-31480661	C	upstream_gene_variant	MODIFIER	SLC5A2	ENSG00000140675	Transcript	ENST00000419665	nonsense_mediated_decay
rs11150626	16:31480661-31480661	C	upstream_gene_variant	MODIFIER	SLC5A2	ENSG00000140675	Transcript	ENST00000562006	retained_intron
rs11150626	16:31480661-31480661	C	downstream_gene_variant	MODIFIER	TGFB1I1	ENSG00000140682	Transcript	ENST00000563712	nonsense_mediated_decay
rs11150626	16:31480661-31480661	C	downstream_gene_variant	MODIFIER	TGFB1I1	ENSG00000140682	Transcript	ENST00000564176	retained_intron
rs11150626	16:31480661-31480661	C	downstream_gene_variant	MODIFIER	TGFB1I1	ENSG00000140682	Transcript	ENST00000564804	nonsense_mediated_decay
rs11150626	16:31480661-31480661	C	upstream_gene_variant	MODIFIER	SLC5A2	ENSG00000140675	Transcript	ENST00000565446	retained_intron
rs11150626	16:31480661-31480661	C	downstream_gene_variant	MODIFIER	TGFB1I1	ENSG00000140682	Transcript	ENST00000567066	nonsense_mediated_decay
rs11150626	16:31480661-31480661	C	downstream_gene_variant	MODIFIER	TGFB1I1	ENSG00000140682	Transcript	ENST00000567607	protein_coding
rs11150626	16:31480661-31480661	C	downstream_gene_variant	MODIFIER	TGFB1I1	ENSG00000140682	Transcript	ENST00000568142	retained_intron
rs11150626	16:31480661-31480661	C	upstream_gene_variant	MODIFIER	SLC5A2	ENSG00000140675	Transcript	ENST00000569576	protein_coding
rs11150626	16:31480661-31480661	C	downstream_gene_variant	MODIFIER	TGFB1I1	ENSG00000140682	Transcript	ENST00000569703	retained_intron
rs11150626	16:31480661-31480661	C	regulatory_region_variant	MODIFIER	-	-	RegulatoryFeature	ENSR00000535915	promoter_flanking_region
rs113634117	16:31442175-31442175	C	intron_variant	MODIFIER	ZNF843	ENSG00000176723	Transcript	ENST00000315678	protein_coding
rs113634117	16:31442175-31442175	G	intron_variant	MODIFIER	ZNF843	ENSG00000176723	Transcript	ENST00000315678	protein_coding
rs113634117	16:31442175-31442175	C	intron_variant	MODIFIER	ZNF843	ENSG00000176723	Transcript	ENST00000564218	protein_coding
rs113634117	16:31442175-31442175	G	intron_variant	MODIFIER	ZNF843	ENSG00000176723	Transcript	ENST00000564218	protein_coding
rs113634117	16:31442175-31442175	C	intron_variant	MODIFIER	ZNF843	ENSG00000176723	Transcript	ENST00000618063	protein_coding
rs113634117	16:31442175-31442175	G	intron_variant	MODIFIER	ZNF843	ENSG00000176723	Transcript	ENST00000618063	protein_coding
rs113634117	16:31442175-31442175	C	regulatory_region_variant	MODIFIER	-	-	RegulatoryFeature	ENSR00000085346	promoter
rs113634117	16:31442175-31442175	G	regulatory_region_variant	MODIFIER	-	-	RegulatoryFeature	ENSR00000085346	promoter
rs11374860	16:31464156-31464156	G	intron_variant	MODIFIER	ARMC5	ENSG00000140691	Transcript	ENST00000268314	protein_coding
rs11374860	16:31464156-31464156	G	intron_variant	MODIFIER	ARMC5	ENSG00000140691	Transcript	ENST00000408912	protein_coding
rs11374860	16:31464156-31464156	G	intron_variant	MODIFIER	ARMC5	ENSG00000140691	Transcript	ENST00000457010	protein_coding
rs11374860	16:31464156-31464156	G	intron_variant	MODIFIER	ARMC5	ENSG00000140691	Transcript	ENST00000538189	protein_coding
rs11374860	16:31464156-31464156	G	intron_variant	MODIFIER	ARMC5	ENSG00000140691	Transcript	ENST00000563544	protein_coding
rs11374860	16:31464156-31464156	G	downstream_gene_variant	MODIFIER	ARMC5	ENSG00000140691	Transcript	ENST00000564514	nonsense_mediated_decay
rs11374860	16:31464156-31464156	G	upstream_gene_variant	MODIFIER	AC026471.1	ENSG00000260267	Transcript	ENST00000564629	antisense
rs11374860	16:31464156-31464156	G	intron_variant	MODIFIER	ARMC5	ENSG00000140691	Transcript	ENST00000564900	protein_coding
rs11374860	16:31464156-31464156	G	upstream_gene_variant	MODIFIER	ARMC5	ENSG00000140691	Transcript	ENST00000570119	retained_intron
rs11865835	16:31498495-31498495	C	intron_variant	MODIFIER	C16orf58	ENSG00000140688	Transcript	ENST00000327237	protein_coding
rs11865835	16:31498495-31498495	C	intron_variant	MODIFIER	C16orf58	ENSG00000140688	Transcript	ENST00000430477	protein_coding
rs11865835	16:31498495-31498495	C	intron_variant,non_coding_transcript_variant	MODIFIER	C16orf58	ENSG00000140688	Transcript	ENST00000541442	retained_intron
rs11865835	16:31498495-31498495	C	intron_variant	MODIFIER	C16orf58	ENSG00000140688	Transcript	ENST00000564807	protein_coding
rs11865835	16:31498495-31498495	C	intron_variant,NMD_transcript_variant	MODIFIER	C16orf58	ENSG00000140688	Transcript	ENST00000565128	nonsense_mediated_decay
rs11865835	16:31498495-31498495	C	downstream_gene_variant	MODIFIER	C16orf58	ENSG00000140688	Transcript	ENST00000566148	retained_intron
rs11865835	16:31498495-31498495	C	intron_variant,NMD_transcript_variant	MODIFIER	C16orf58	ENSG00000140688	Transcript	ENST00000567578	nonsense_mediated_decay
rs11865835	16:31498495-31498495	C	upstream_gene_variant	MODIFIER	C16orf58	ENSG00000140688	Transcript	ENST00000567673	retained_intron
rs11865835	16:31498495-31498495	C	intron_variant	MODIFIER	C16orf58	ENSG00000140688	Transcript	ENST00000567994	protein_coding
rs11865835	16:31498495-31498495	C	upstream_gene_variant	MODIFIER	C16orf58	ENSG00000140688	Transcript	ENST00000568491	retained_intron
rs11865835	16:31498495-31498495	C	intron_variant	MODIFIER	C16orf58	ENSG00000140688	Transcript	ENST00000570164	protein_coding
rs13143	16:31477712-31477712	T	3_prime_UTR_variant	MODIFIER	TGFB1I1	ENSG00000140682	Transcript	ENST00000361773	protein_coding
rs13143	16:31477712-31477712	T	3_prime_UTR_variant	MODIFIER	TGFB1I1	ENSG00000140682	Transcript	ENST00000394858	protein_coding
rs13143	16:31477712-31477712	T	3_prime_UTR_variant	MODIFIER	TGFB1I1	ENSG00000140682	Transcript	ENST00000394863	protein_coding
rs13143	16:31477712-31477712	T	downstream_gene_variant	MODIFIER	TGFB1I1	ENSG00000140682	Transcript	ENST00000561785	retained_intron
rs13143	16:31477712-31477712	T	downstream_gene_variant	MODIFIER	TGFB1I1	ENSG00000140682	Transcript	ENST00000562165	retained_intron
rs13143	16:31477712-31477712	T	downstream_gene_variant	MODIFIER	TGFB1I1	ENSG00000140682	Transcript	ENST00000562566	protein_coding
rs13143	16:31477712-31477712	T	downstream_gene_variant	MODIFIER	TGFB1I1	ENSG00000140682	Transcript	ENST00000563712	nonsense_mediated_decay
rs13143	16:31477712-31477712	T	non_coding_transcript_exon_variant	MODIFIER	TGFB1I1	ENSG00000140682	Transcript	ENST00000564176	retained_intron
rs13143	16:31477712-31477712	T	3_prime_UTR_variant,NMD_transcript_variant	MODIFIER	TGFB1I1	ENSG00000140682	Transcript	ENST00000564804	nonsense_mediated_decay
rs13143	16:31477712-31477712	T	downstream_gene_variant	MODIFIER	TGFB1I1	ENSG00000140682	Transcript	ENST00000565360	protein_coding
rs13143	16:31477712-31477712	T	downstream_gene_variant	MODIFIER	TGFB1I1	ENSG00000140682	Transcript	ENST00000565454	protein_coding
rs13143	16:31477712-31477712	T	downstream_gene_variant	MODIFIER	TGFB1I1	ENSG00000140682	Transcript	ENST00000567066	nonsense_mediated_decay
rs13143	16:31477712-31477712	T	downstream_gene_variant	MODIFIER	TGFB1I1	ENSG00000140682	Transcript	ENST00000567524	retained_intron
rs13143	16:31477712-31477712	T	3_prime_UTR_variant	MODIFIER	TGFB1I1	ENSG00000140682	Transcript	ENST00000567607	protein_coding
rs13143	16:31477712-31477712	T	downstream_gene_variant	MODIFIER	TGFB1I1	ENSG00000140682	Transcript	ENST00000568142	retained_intron
rs13143	16:31477712-31477712	T	downstream_gene_variant	MODIFIER	TGFB1I1	ENSG00000140682	Transcript	ENST00000569254	retained_intron
rs13143	16:31477712-31477712	T	downstream_gene_variant	MODIFIER	TGFB1I1	ENSG00000140682	Transcript	ENST00000569703	retained_intron
rs13143	16:31477712-31477712	T	regulatory_region_variant	MODIFIER	-	-	RegulatoryFeature	ENSR00000085350	promoter
rs13143	16:31477712-31477712	T	regulatory_region_variant	MODIFIER	-	-	RegulatoryFeature	ENSR00000535914	CTCF_binding_site
rs28641848	16:31443796-31443796	A	upstream_gene_variant	MODIFIER	ZNF843	ENSG00000176723	Transcript	ENST00000315678	protein_coding
rs28641848	16:31443796-31443796	T	upstream_gene_variant	MODIFIER	ZNF843	ENSG00000176723	Transcript	ENST00000315678	protein_coding
rs28641848	16:31443796-31443796	A	upstream_gene_variant	MODIFIER	ZNF843	ENSG00000176723	Transcript	ENST00000564218	protein_coding
rs28641848	16:31443796-31443796	T	upstream_gene_variant	MODIFIER	ZNF843	ENSG00000176723	Transcript	ENST00000564218	protein_coding
rs28641848	16:31443796-31443796	A	upstream_gene_variant	MODIFIER	ZNF843	ENSG00000176723	Transcript	ENST00000618063	protein_coding
rs28641848	16:31443796-31443796	T	upstream_gene_variant	MODIFIER	ZNF843	ENSG00000176723	Transcript	ENST00000618063	protein_coding
rs28641848	16:31443796-31443796	A	regulatory_region_variant	MODIFIER	-	-	RegulatoryFeature	ENSR00000280324	CTCF_binding_site
rs28641848	16:31443796-31443796	T	regulatory_region_variant	MODIFIER	-	-	RegulatoryFeature	ENSR00000280324	CTCF_binding_site
rs34081766	16:31478420-31478420	A	upstream_gene_variant	MODIFIER	SLC5A2	ENSG00000140675	Transcript	ENST00000330498	protein_coding
rs34081766	16:31478420-31478420	A	downstream_gene_variant	MODIFIER	TGFB1I1	ENSG00000140682	Transcript	ENST00000361773	protein_coding
rs34081766	16:31478420-31478420	A	downstream_gene_variant	MODIFIER	TGFB1I1	ENSG00000140682	Transcript	ENST00000394858	protein_coding
rs34081766	16:31478420-31478420	A	downstream_gene_variant	MODIFIER	TGFB1I1	ENSG00000140682	Transcript	ENST00000394863	protein_coding
rs34081766	16:31478420-31478420	A	upstream_gene_variant	MODIFIER	SLC5A2	ENSG00000140675	Transcript	ENST00000419665	nonsense_mediated_decay
rs34081766	16:31478420-31478420	A	downstream_gene_variant	MODIFIER	TGFB1I1	ENSG00000140682	Transcript	ENST00000561785	retained_intron
rs34081766	16:31478420-31478420	A	upstream_gene_variant	MODIFIER	SLC5A2	ENSG00000140675	Transcript	ENST00000562006	retained_intron
rs34081766	16:31478420-31478420	A	downstream_gene_variant	MODIFIER	TGFB1I1	ENSG00000140682	Transcript	ENST00000562165	retained_intron
rs34081766	16:31478420-31478420	A	downstream_gene_variant	MODIFIER	TGFB1I1	ENSG00000140682	Transcript	ENST00000562566	protein_coding
rs34081766	16:31478420-31478420	A	downstream_gene_variant	MODIFIER	TGFB1I1	ENSG00000140682	Transcript	ENST00000563712	nonsense_mediated_decay
rs34081766	16:31478420-31478420	A	downstream_gene_variant	MODIFIER	TGFB1I1	ENSG00000140682	Transcript	ENST00000564176	retained_intron
rs34081766	16:31478420-31478420	A	downstream_gene_variant	MODIFIER	TGFB1I1	ENSG00000140682	Transcript	ENST00000564804	nonsense_mediated_decay
rs34081766	16:31478420-31478420	A	downstream_gene_variant	MODIFIER	TGFB1I1	ENSG00000140682	Transcript	ENST00000565360	protein_coding
rs34081766	16:31478420-31478420	A	downstream_gene_variant	MODIFIER	TGFB1I1	ENSG00000140682	Transcript	ENST00000565454	protein_coding
rs34081766	16:31478420-31478420	A	downstream_gene_variant	MODIFIER	TGFB1I1	ENSG00000140682	Transcript	ENST00000567066	nonsense_mediated_decay
rs34081766	16:31478420-31478420	A	downstream_gene_variant	MODIFIER	TGFB1I1	ENSG00000140682	Transcript	ENST00000567524	retained_intron
rs34081766	16:31478420-31478420	A	downstream_gene_variant	MODIFIER	TGFB1I1	ENSG00000140682	Transcript	ENST00000567607	protein_coding
rs34081766	16:31478420-31478420	A	downstream_gene_variant	MODIFIER	TGFB1I1	ENSG00000140682	Transcript	ENST00000568142	retained_intron
rs34081766	16:31478420-31478420	A	downstream_gene_variant	MODIFIER	TGFB1I1	ENSG00000140682	Transcript	ENST00000569254	retained_intron
rs34081766	16:31478420-31478420	A	upstream_gene_variant	MODIFIER	SLC5A2	ENSG00000140675	Transcript	ENST00000569576	protein_coding
rs34081766	16:31478420-31478420	A	downstream_gene_variant	MODIFIER	TGFB1I1	ENSG00000140682	Transcript	ENST00000569703	retained_intron
rs34081766	16:31478420-31478420	A	regulatory_region_variant	MODIFIER	-	-	RegulatoryFeature	ENSR00000535914	CTCF_binding_site
rs3934739	16:31501765-31501765	T	intron_variant	MODIFIER	C16orf58	ENSG00000140688	Transcript	ENST00000327237	protein_coding
rs3934739	16:31501765-31501765	T	intron_variant	MODIFIER	C16orf58	ENSG00000140688	Transcript	ENST00000430477	protein_coding
rs3934739	16:31501765-31501765	T	intron_variant,non_coding_transcript_variant	MODIFIER	C16orf58	ENSG00000140688	Transcript	ENST00000541442	retained_intron
rs3934739	16:31501765-31501765	T	intron_variant	MODIFIER	C16orf58	ENSG00000140688	Transcript	ENST00000564807	protein_coding
rs3934739	16:31501765-31501765	T	intron_variant,NMD_transcript_variant	MODIFIER	C16orf58	ENSG00000140688	Transcript	ENST00000565128	nonsense_mediated_decay
rs3934739	16:31501765-31501765	T	intron_variant,non_coding_transcript_variant	MODIFIER	C16orf58	ENSG00000140688	Transcript	ENST00000566148	retained_intron
rs3934739	16:31501765-31501765	T	intron_variant,NMD_transcript_variant	MODIFIER	C16orf58	ENSG00000140688	Transcript	ENST00000567578	nonsense_mediated_decay
rs3934739	16:31501765-31501765	T	upstream_gene_variant	MODIFIER	C16orf58	ENSG00000140688	Transcript	ENST00000567673	retained_intron
rs3934739	16:31501765-31501765	T	intron_variant	MODIFIER	C16orf58	ENSG00000140688	Transcript	ENST00000567994	protein_coding
rs3934739	16:31501765-31501765	T	intron_variant	MODIFIER	C16orf58	ENSG00000140688	Transcript	ENST00000570164	protein_coding
rs3934739	16:31501765-31501765	T	regulatory_region_variant	MODIFIER	-	-	RegulatoryFeature	ENSR00000535922	promoter_flanking_region
rs6565231	16:31437782-31437782	G	intron_variant	MODIFIER	ZNF843	ENSG00000176723	Transcript	ENST00000315678	protein_coding
rs6565231	16:31437782-31437782	G	intron_variant	MODIFIER	ZNF843	ENSG00000176723	Transcript	ENST00000564218	protein_coding
rs6565231	16:31437782-31437782	G	intron_variant	MODIFIER	ZNF843	ENSG00000176723	Transcript	ENST00000618063	protein_coding
rs6565235	16:31505192-31505192	T	intron_variant	MODIFIER	C16orf58	ENSG00000140688	Transcript	ENST00000327237	protein_coding
rs6565235	16:31505192-31505192	T	intron_variant	MODIFIER	C16orf58	ENSG00000140688	Transcript	ENST00000430477	protein_coding
rs6565235	16:31505192-31505192	T	intron_variant,non_coding_transcript_variant	MODIFIER	C16orf58	ENSG00000140688	Transcript	ENST00000541442	retained_intron
rs6565235	16:31505192-31505192	T	intron_variant	MODIFIER	C16orf58	ENSG00000140688	Transcript	ENST00000564807	protein_coding
rs6565235	16:31505192-31505192	T	intron_variant,NMD_transcript_variant	MODIFIER	C16orf58	ENSG00000140688	Transcript	ENST00000565128	nonsense_mediated_decay
rs6565235	16:31505192-31505192	T	intron_variant,non_coding_transcript_variant	MODIFIER	C16orf58	ENSG00000140688	Transcript	ENST00000566148	retained_intron
rs6565235	16:31505192-31505192	T	intron_variant,NMD_transcript_variant	MODIFIER	C16orf58	ENSG00000140688	Transcript	ENST00000567578	nonsense_mediated_decay
rs6565235	16:31505192-31505192	T	intron_variant	MODIFIER	C16orf58	ENSG00000140688	Transcript	ENST00000567994	protein_coding
rs6565235	16:31505192-31505192	T	upstream_gene_variant	MODIFIER	AC026471.2	ENSG00000260625	Transcript	ENST00000569782	antisense
rs6565235	16:31505192-31505192	T	intron_variant	MODIFIER	C16orf58	ENSG00000140688	Transcript	ENST00000570164	protein_coding
rs6565236	16:31506327-31506327	T	intron_variant	MODIFIER	C16orf58	ENSG00000140688	Transcript	ENST00000327237	protein_coding
rs6565236	16:31506327-31506327	T	intron_variant	MODIFIER	C16orf58	ENSG00000140688	Transcript	ENST00000430477	protein_coding
rs6565236	16:31506327-31506327	T	intron_variant,non_coding_transcript_variant	MODIFIER	C16orf58	ENSG00000140688	Transcript	ENST00000541442	retained_intron
rs6565236	16:31506327-31506327	T	intron_variant	MODIFIER	C16orf58	ENSG00000140688	Transcript	ENST00000564807	protein_coding
rs6565236	16:31506327-31506327	T	intron_variant,NMD_transcript_variant	MODIFIER	C16orf58	ENSG00000140688	Transcript	ENST00000565128	nonsense_mediated_decay
rs6565236	16:31506327-31506327	T	intron_variant,non_coding_transcript_variant	MODIFIER	C16orf58	ENSG00000140688	Transcript	ENST00000566148	retained_intron
rs6565236	16:31506327-31506327	T	intron_variant,NMD_transcript_variant	MODIFIER	C16orf58	ENSG00000140688	Transcript	ENST00000567578	nonsense_mediated_decay
rs6565236	16:31506327-31506327	T	intron_variant	MODIFIER	C16orf58	ENSG00000140688	Transcript	ENST00000567994	protein_coding
rs6565236	16:31506327-31506327	T	upstream_gene_variant	MODIFIER	AC026471.2	ENSG00000260625	Transcript	ENST00000569782	antisense
rs6565236	16:31506327-31506327	T	intron_variant	MODIFIER	C16orf58	ENSG00000140688	Transcript	ENST00000570164	protein_coding
rs7188278	16:31471428-31471428	T	downstream_gene_variant	MODIFIER	ARMC5	ENSG00000140691	Transcript	ENST00000268314	protein_coding
rs7188278	16:31471428-31471428	T	upstream_gene_variant	MODIFIER	TGFB1I1	ENSG00000140682	Transcript	ENST00000361773	protein_coding
rs7188278	16:31471428-31471428	T	upstream_gene_variant	MODIFIER	TGFB1I1	ENSG00000140682	Transcript	ENST00000394858	protein_coding
rs7188278	16:31471428-31471428	T	upstream_gene_variant	MODIFIER	TGFB1I1	ENSG00000140682	Transcript	ENST00000394863	protein_coding
rs7188278	16:31471428-31471428	T	downstream_gene_variant	MODIFIER	ARMC5	ENSG00000140691	Transcript	ENST00000408912	protein_coding
rs7188278	16:31471428-31471428	T	downstream_gene_variant	MODIFIER	ARMC5	ENSG00000140691	Transcript	ENST00000457010	protein_coding
rs7188278	16:31471428-31471428	T	downstream_gene_variant	MODIFIER	ARMC5	ENSG00000140691	Transcript	ENST00000538189	protein_coding
rs7188278	16:31471428-31471428	T	upstream_gene_variant	MODIFIER	TGFB1I1	ENSG00000140682	Transcript	ENST00000561785	retained_intron
rs7188278	16:31471428-31471428	T	upstream_gene_variant	MODIFIER	TGFB1I1	ENSG00000140682	Transcript	ENST00000562165	retained_intron
rs7188278	16:31471428-31471428	T	upstream_gene_variant	MODIFIER	TGFB1I1	ENSG00000140682	Transcript	ENST00000562566	protein_coding
rs7188278	16:31471428-31471428	T	downstream_gene_variant	MODIFIER	ARMC5	ENSG00000140691	Transcript	ENST00000563544	protein_coding
rs7188278	16:31471428-31471428	T	upstream_gene_variant	MODIFIER	TGFB1I1	ENSG00000140682	Transcript	ENST00000563712	nonsense_mediated_decay
rs7188278	16:31471428-31471428	T	upstream_gene_variant	MODIFIER	TGFB1I1	ENSG00000140682	Transcript	ENST00000564176	retained_intron
rs7188278	16:31471428-31471428	T	upstream_gene_variant	MODIFIER	TGFB1I1	ENSG00000140682	Transcript	ENST00000564804	nonsense_mediated_decay
rs7188278	16:31471428-31471428	T	downstream_gene_variant	MODIFIER	ARMC5	ENSG00000140691	Transcript	ENST00000564900	protein_coding
rs7188278	16:31471428-31471428	T	upstream_gene_variant	MODIFIER	TGFB1I1	ENSG00000140682	Transcript	ENST00000565360	protein_coding
rs7188278	16:31471428-31471428	T	upstream_gene_variant	MODIFIER	TGFB1I1	ENSG00000140682	Transcript	ENST00000565454	protein_coding
rs7188278	16:31471428-31471428	T	upstream_gene_variant	MODIFIER	TGFB1I1	ENSG00000140682	Transcript	ENST00000567066	nonsense_mediated_decay
rs7188278	16:31471428-31471428	T	upstream_gene_variant	MODIFIER	TGFB1I1	ENSG00000140682	Transcript	ENST00000567524	retained_intron
rs7188278	16:31471428-31471428	T	upstream_gene_variant	MODIFIER	TGFB1I1	ENSG00000140682	Transcript	ENST00000567607	protein_coding
rs7188278	16:31471428-31471428	T	upstream_gene_variant	MODIFIER	TGFB1I1	ENSG00000140682	Transcript	ENST00000568142	retained_intron
rs7188278	16:31471428-31471428	T	upstream_gene_variant	MODIFIER	TGFB1I1	ENSG00000140682	Transcript	ENST00000569254	retained_intron
rs7188278	16:31471428-31471428	T	upstream_gene_variant	MODIFIER	TGFB1I1	ENSG00000140682	Transcript	ENST00000569703	retained_intron
rs7188278	16:31471428-31471428	T	non_coding_transcript_exon_variant	MODIFIER	AC026471.6	ENSG00000280132	Transcript	ENST00000622954	TEC
rs7188278	16:31471428-31471428	T	regulatory_region_variant	MODIFIER	-	-	RegulatoryFeature	ENSR00000085350	promoter
rs72789337	16:31449616-31449616	A	non_coding_transcript_exon_variant	MODIFIER	AC026471.4	ENSG00000261474	Transcript	ENST00000569291	lincRNA
rs8062314	16:31505369-31505369	A	intron_variant	MODIFIER	C16orf58	ENSG00000140688	Transcript	ENST00000327237	protein_coding
rs8062314	16:31505369-31505369	A	intron_variant	MODIFIER	C16orf58	ENSG00000140688	Transcript	ENST00000430477	protein_coding
rs8062314	16:31505369-31505369	A	intron_variant,non_coding_transcript_variant	MODIFIER	C16orf58	ENSG00000140688	Transcript	ENST00000541442	retained_intron
rs8062314	16:31505369-31505369	A	intron_variant	MODIFIER	C16orf58	ENSG00000140688	Transcript	ENST00000564807	protein_coding
rs8062314	16:31505369-31505369	A	intron_variant,NMD_transcript_variant	MODIFIER	C16orf58	ENSG00000140688	Transcript	ENST00000565128	nonsense_mediated_decay
rs8062314	16:31505369-31505369	A	intron_variant,non_coding_transcript_variant	MODIFIER	C16orf58	ENSG00000140688	Transcript	ENST00000566148	retained_intron
rs8062314	16:31505369-31505369	A	intron_variant,NMD_transcript_variant	MODIFIER	C16orf58	ENSG00000140688	Transcript	ENST00000567578	nonsense_mediated_decay
rs8062314	16:31505369-31505369	A	intron_variant	MODIFIER	C16orf58	ENSG00000140688	Transcript	ENST00000567994	protein_coding
rs8062314	16:31505369-31505369	A	upstream_gene_variant	MODIFIER	AC026471.2	ENSG00000260625	Transcript	ENST00000569782	antisense
rs8062314	16:31505369-31505369	A	intron_variant	MODIFIER	C16orf58	ENSG00000140688	Transcript	ENST00000570164	protein_coding
rs9926717	16:31460057-31460057	G	intron_variant	MODIFIER	ARMC5	ENSG00000140691	Transcript	ENST00000268314	protein_coding
rs9926717	16:31460057-31460057	G	intron_variant	MODIFIER	ARMC5	ENSG00000140691	Transcript	ENST00000408912	protein_coding
rs9926717	16:31460057-31460057	G	intron_variant	MODIFIER	ARMC5	ENSG00000140691	Transcript	ENST00000457010	protein_coding
rs9926717	16:31460057-31460057	G	intron_variant	MODIFIER	ARMC5	ENSG00000140691	Transcript	ENST00000538189	protein_coding
rs9926717	16:31460057-31460057	G	intron_variant	MODIFIER	ARMC5	ENSG00000140691	Transcript	ENST00000563544	protein_coding
rs9926717	16:31460057-31460057	G	3_prime_UTR_variant,NMD_transcript_variant	MODIFIER	ARMC5	ENSG00000140691	Transcript	ENST00000564514	nonsense_mediated_decay
rs9926717	16:31460057-31460057	G	upstream_gene_variant	MODIFIER	AC026471.1	ENSG00000260267	Transcript	ENST00000564629	antisense
rs9926717	16:31460057-31460057	G	intron_variant	MODIFIER	ARMC5	ENSG00000140691	Transcript	ENST00000564900	protein_coding
rs9926717	16:31460057-31460057	G	regulatory_region_variant	MODIFIER	-	-	RegulatoryFeature	ENSR00000085349	promoter
rs9926717	16:31460057-31460057	G	regulatory_region_variant	MODIFIER	-	-	RegulatoryFeature	ENSR00000535906	CTCF_binding_site
rs9934336	16:31484552-31484552	A	downstream_gene_variant	MODIFIER	C16orf58	ENSG00000140688	Transcript	ENST00000327237	protein_coding
rs9934336	16:31484552-31484552	A	intron_variant	MODIFIER	SLC5A2	ENSG00000140675	Transcript	ENST00000330498	protein_coding
rs9934336	16:31484552-31484552	A	intron_variant,NMD_transcript_variant	MODIFIER	SLC5A2	ENSG00000140675	Transcript	ENST00000419665	nonsense_mediated_decay
rs9934336	16:31484552-31484552	A	downstream_gene_variant	MODIFIER	C16orf58	ENSG00000140688	Transcript	ENST00000430477	protein_coding
rs9934336	16:31484552-31484552	A	intron_variant,non_coding_transcript_variant	MODIFIER	SLC5A2	ENSG00000140675	Transcript	ENST00000562006	retained_intron
rs9934336	16:31484552-31484552	A	upstream_gene_variant	MODIFIER	SLC5A2	ENSG00000140675	Transcript	ENST00000564197	processed_transcript
rs9934336	16:31484552-31484552	A	downstream_gene_variant	MODIFIER	AC026471.3	ENSG00000260740	Transcript	ENST00000565137	antisense
rs9934336	16:31484552-31484552	A	upstream_gene_variant	MODIFIER	SLC5A2	ENSG00000140675	Transcript	ENST00000565446	retained_intron
rs9934336	16:31484552-31484552	A	upstream_gene_variant	MODIFIER	SLC5A2	ENSG00000140675	Transcript	ENST00000567051	processed_transcript
rs9934336	16:31484552-31484552	A	upstream_gene_variant	MODIFIER	SLC5A2	ENSG00000140675	Transcript	ENST00000568188	retained_intron
rs9934336	16:31484552-31484552	A	downstream_gene_variant	MODIFIER	C16orf58	ENSG00000140688	Transcript	ENST00000568491	retained_intron
rs9934336	16:31484552-31484552	A	upstream_gene_variant	MODIFIER	SLC5A2	ENSG00000140675	Transcript	ENST00000568891	retained_intron
rs9934336	16:31484552-31484552	A	intron_variant	MODIFIER	SLC5A2	ENSG00000140675	Transcript	ENST00000569576	protein_coding
rs9934336	16:31484552-31484552	A	downstream_gene_variant	MODIFIER	C16orf58	ENSG00000140688	Transcript	ENST00000570164	protein_coding
rs9934336	16:31484552-31484552	A	TF_binding_site_variant	MODIFIER	-	-	MotifFeature	ENSM00000483836	-
rs9934336	16:31484552-31484552	A	TF_binding_site_variant	MODIFIER	-	-	MotifFeature	ENSM00000510864	-
Supplementary Table 8. Ensemble Variant Effect Predictor output for the lead SNP on chromosome 16 (rs13337037) and SNPs in high LD (R2 >= 0.8)
We searched the lead SNP (rs13337037) with both rsID and chromosome:position:EA:NEA (16_31478711_A/G). The lead SNP identified in the ALSPAC GWAS is in bold at the top of the table. Uploaded variation: the input to Ensembl VEP either rsID or chromosome:position:EA; Location: in standard coordinate format (chr:start or chr:start-end); Allele: the variant allele used to calculate the consequence; C…

## Sheet: Supplementary Table 9
Gencode Id	Gene Symbol	Variant Id	SNP	P	NES	Tissue
ENSG00000260740.2	AC026471.6	16_31478711_G_A_b37	rs13337037	5.3e-32	0.67	Lung
ENSG00000140675.8	SLC5A2	16_31478711_G_A_b37	rs13337037	2.5e-18	0.5	Lung
ENSG00000169877.5	AHSP	16_31478711_G_A_b37	rs13337037	5.4e-11	-0.5	Testis
ENSG00000176723.5	ZNF843	16_31478711_G_A_b37	rs13337037	8.9e-11	0.32	Muscle - Skeletal
ENSG00000140675.8	SLC5A2	16_31478711_G_A_b37	rs13337037	2.1e-09	0.55	Pancreas
ENSG00000260740.2	AC026471.6	16_31478711_G_A_b37	rs13337037	1.3e-08	0.42	Colon - Transverse
ENSG00000156885.4	COX6A2	16_31478711_G_A_b37	rs13337037	3.4e-08	0.46	Testis
ENSG00000140675.8	SLC5A2	16_31478711_G_A_b37	rs13337037	8.2e-08	0.45	Colon - Transverse
ENSG00000176723.5	ZNF843	16_31478711_G_A_b37	rs13337037	2e-07	0.38	Testis
ENSG00000176723.5	ZNF843	16_31478711_G_A_b37	rs13337037	2.2e-07	0.53	Brain - Cerebellar Hemisphere
ENSG00000140675.8	SLC5A2	16_31478711_G_A_b37	rs13337037	1.4e-06	0.45	Stomach
ENSG00000140682.14	TGFB1I1	16_31478711_G_A_b37	rs13337037	4.1e-06	-0.15	Lung
ENSG00000156885.4	COX6A2	16_31478711_G_A_b37	rs13337037	5e-06	0.17	Heart - Atrial Appendage
ENSG00000131797.8	CLUHP3	16_31478711_G_A_b37	rs13337037	8.9e-06	-0.12	Whole Blood
ENSG00000103510.15	KAT8	16_31478711_G_A_b37	rs13337037	1.2e-05	0.31	Brain - Cerebellum
ENSG00000176723.5	ZNF843	16_31478711_G_A_b37	rs13337037	2.3e-05	0.49	Brain - Cerebellum
ENSG00000140691.12	ARMC5	16_31478711_G_A_b37	rs13337037	3.2e-05	0.17	Nerve - Tibial
ENSG00000089280.14	FUS	16_31478711_G_A_b37	rs13337037	6.2e-05	0.13	Skin - Sun Exposed (Lower leg)
Supplementary Table 9. GTEx output for the lead SNP on chromosome 16 (rs13337037)
The table is order by P value. Gencode Id: Gencode identifier; Gene Symbol: gene symbol for Gencode Id; Variant Id: variant identifier of the searcher SNP Id in chromosome_position_NEA_EA format using build 37; SNP Id: searched rsID in GTEx; P: P value of eQTL; NES: normalized effect size; Tissue: tissue in which the rsID is associated with an eQTL.
